# Supplementary material for: Localization of adaptive variants in human genomes using averaged one-dependence estimation
Source: Nat Commun. 2018 Feb 19;9:703. doi: 10.1038/s41467-018-03100-7 (PMC5818606; doi:10.1038/s41467-018-03100-7)
Supplement: Supplementary file 4 — Supplementary Data 1 [file 41467_2018_3100_MOESM4_ESM.xlsx]

## Sheet: CEU
rsid	chrom	position	P(sweep)	calibrated P(sweep)	calibrated_smoothed P(sweep)	gene	gene info	gene environment
rs2817150	1	3139742	0.370646	0.310763	0.316545	PRDM16	intronic	Downstream of MIR4251 by 95143
rs2651888	1	3143384	0.137691	0.117292	0.10496	PRDM16	intronic	Downstream of MIR4251 by 98785
rs7515263	1	35463373	0.905906	0.844727	0.853973	ZMYM6	intronic	Upstream of ZMYM1 by 62013, Upstream of ZMYM6NB by 12425, Upstream of LOC653160 by 19066, Upstream of DLGAP3 by 68187
rs7540430	1	35464439	0.993181	0.992868	0.995574	ZMYM6	intronic	Upstream of ZMYM1 by 60947, Upstream of ZMYM6NB by 13491, Upstream of LOC653160 by 20132, Upstream of DLGAP3 by 69253
rs6673216	1	35467033	0.131006	0.117292	0.0958428	ZMYM6	intronic	Upstream of ZMYM1 by 58353, Upstream of ZMYM6NB by 16085, Upstream of LOC653160 by 22726, Upstream of DLGAP3 by 71847
rs16837152	1	35467963	0.231588	0.172453	0.164328	ZMYM6	intronic	Upstream of ZMYM1 by 57423, Upstream of ZMYM6NB by 17015, Upstream of LOC653160 by 23656, Upstream of DLGAP3 by 72777
rs2151554	1	35468429	0.978342	0.958429	0.985943	ZMYM6	intronic	Upstream of ZMYM1 by 56957, Upstream of ZMYM6NB by 17481, Upstream of LOC653160 by 24122, Upstream of DLGAP3 by 73243
rs72657963	1	35468538	0.112056	0.0890158	0.0699986	ZMYM6	intronic	Upstream of ZMYM1 by 56848, Upstream of ZMYM6NB by 17590, Upstream of LOC653160 by 24231, Upstream of DLGAP3 by 73352
rs10908304	1	35468710	0.978106	0.958429	0.98579	ZMYM6	intronic	Upstream of ZMYM1 by 56676, Upstream of ZMYM6NB by 17762, Upstream of LOC653160 by 24403, Upstream of DLGAP3 by 73524
rs7529201	1	35469361	0.762706	0.592478	0.573335	ZMYM6	intronic	Upstream of ZMYM1 by 56025, Upstream of ZMYM6NB by 18413, Upstream of LOC653160 by 25054, Upstream of DLGAP3 by 74175
rs7531831	1	35469786	0.768877	0.592478	0.584495	ZMYM6	intronic	Upstream of ZMYM1 by 55600, Upstream of ZMYM6NB by 18838, Upstream of LOC653160 by 25479, Upstream of DLGAP3 by 74600
rs58406450	1	35470197	0.930469	0.943973	0.91671	ZMYM6	intronic	Upstream of ZMYM1 by 55189, Upstream of ZMYM6NB by 19249, Upstream of LOC653160 by 25890, Upstream of DLGAP3 by 75011
rs61123624	1	35470436	0.967231	0.958429	0.978732	ZMYM6	intronic	Upstream of ZMYM1 by 54950, Upstream of ZMYM6NB by 19488, Upstream of LOC653160 by 26129, Upstream of DLGAP3 by 75250
rs6691848	1	35474188	0.951785	0.958429	0.968707	ZMYM6	intronic	Upstream of ZMYM1 by 51198, Upstream of ZMYM6NB by 23240, Upstream of LOC653160 by 29881, Upstream of DLGAP3 by 79002
rs7550024	1	35474824	0.619416	0.412521	0.441869	ZMYM6	intronic	Upstream of ZMYM1 by 50562, Upstream of ZMYM6NB by 23876, Upstream of LOC653160 by 30517, Upstream of DLGAP3 by 79638
rs9330253	1	35475660	0.773557	0.592478	0.592958	ZMYM6	intronic	Upstream of ZMYM1 by 49726, Upstream of ZMYM6NB by 24712, Upstream of LOC653160 by 31353, Upstream of DLGAP3 by 80474
rs1002378	1	47545312	0.267415	0.172453	0.19157	CYP4Z1	intronic	Upstream of LINC00853 by 99609, Upstream of CYP4A22 by 57794, Downstream of CYP4X1 by 28889
rs7544679	1	116965585	0.107372	0.0825791	0.063611			Downstream of ATP1A1 by 18189, Downstream of CD58 by 91570, Downstream of LOC101929023 by 760, Upstream of ATP1A1-AS1 by 4341
rs6675587	1	198326680	0.271708	0.186336	0.196086			Downstream of NEK7 by 35132
rs17659788	1	198521135	0.279712	0.186336	0.204506			Upstream of PTPRC by 86962, Upstream of ATP6V1G3 by 11060
rs6673020	1	248640743	0.180837	0.172453	0.138567			Upstream of OR2G6 by 44204, Upstream of OR2T5 by 11146, Downstream of OR2T1 by 70338, Downstream of OR2T3 by 3135, Downstream of OR2T6 by 88907, Downstream of OR2T2 by 23670, Downstream of OR2T29 by 81101, Downstream of OR2T34 by 96358
rs2342436	2	16817545	0.134218	0.117292	0.100223	FAM49A	intronic
rs4832665	2	16818415	0.11063	0.0890158	0.0680536	FAM49A	intronic
rs6545170	2	50662197	0.230784	0.172453	0.163938	NRXN1	intronic	Upstream of NRXN1 by 87303
rs2058862	2	75334314	0.396818	0.366853	0.338402	TACR1	intronic	Downstream of MIR5000 by 16273
rs12712183	2	104727571	0.123677	0.117292	0.0858479
rs10174930	2	104732286	0.918677	0.844727	0.886592
rs1317001	2	104733650	0.880069	0.844727	0.816809
rs9308872	2	104734791	0.936561	0.943973	0.932271
rs10188554	2	104743617	0.619055	0.412521	0.441255
rs11684118	2	104760319	0.549328	0.412521	0.394992
rs4508618	2	104763415	0.255998	0.172453	0.179559
rs12469650	2	104764883	0.253295	0.172453	0.176716
rs34827178	2	104768424	0.257834	0.172453	0.181492
rs11123981	2	104768507	0.277593	0.186336	0.202278
rs11695931	2	104769467	0.318148	0.263517	0.252509
rs11674884	2	104769715	0.273863	0.186336	0.198353
rs35857424	2	104770547	0.264171	0.172453	0.188158
rs55999209	2	104771143	0.264336	0.172453	0.188332
rs12987030	2	104773607	0.28681	0.186336	0.211973
rs11681059	2	104775978	0.366704	0.269549	0.313253
rs4299355	2	104779590	0.194811	0.172453	0.146189
rs7423257	2	104779746	0.416119	0.366853	0.343864
rs7593295	2	104781454	0.267876	0.172453	0.192055
rs12472737	2	104782032	0.11941	0.0890158	0.0800285
rs12467777	2	104782322	0.110605	0.0890158	0.0680203
rs11683535	2	104936283	0.113644	0.0890158	0.0721641			Downstream of LOC100287010 by 59024
rs10865059	2	104936833	0.113132	0.0890158	0.0714663			Downstream of LOC100287010 by 58474
rs1962454	2	104942403	0.704863	0.592478	0.518581			Downstream of LOC100287010 by 52904
rs6707326	2	135357705	0.801204	0.592478	0.644212	TMEM163	intronic
rs35564151	2	135372951	0.99193	0.992868	0.994762	TMEM163	intronic
rs17789633	2	135386474	0.945577	0.958429	0.955299	TMEM163	intronic
rs71348711	2	135391588	0.140855	0.117292	0.109275	TMEM163	intronic
rs13424016	2	135406395	0.988406	0.958429	0.992475	TMEM163	intronic
rs11688414	2	135420237	0.446942	0.366853	0.349227	TMEM163	intronic
rs6723108	2	135479980	0.31937	0.263517	0.254304	TMEM163	non-coding intronic	Upstream of TMEM163 by 3409
rs6756200	2	135481278	0.185007	0.172453	0.140841	TMEM163	non-coding intronic	Upstream of TMEM163 by 4707
rs1942055	2	135498924	0.838406	0.76258	0.750403	TMEM163	non-coding intronic	Upstream of ACMSD by 97261, Upstream of TMEM163 by 22353
rs1942041	2	135515492	0.999953	0.992868	0.999969	TMEM163	non-coding intronic	Upstream of ACMSD by 80693, Upstream of MIR5590 by 99897, Upstream of TMEM163 by 38921
rs6758044	2	135592245	0.991054	0.992868	0.994193			Upstream of ACMSD by 3940, Upstream of CCNT2 by 84146, Upstream of MIR5590 by 23144, Downstream of CCNT2-AS1 by 31957
rs12469941	2	135629927	0.256457	0.172453	0.180043	ACMSD, LOC100129961	intronic, intronic	Upstream of CCNT2 by 46464, Downstream of MIR5590 by 14484, Downstream of MAP3K19 by 92133
rs1446524	2	135631331	0.239924	0.172453	0.168367	ACMSD, LOC100129961	intronic, intronic	Upstream of CCNT2 by 45060, Downstream of MIR5590 by 15888, Downstream of MAP3K19 by 90729
rs10928522	2	135632862	0.252842	0.172453	0.17624	ACMSD, LOC100129961	intronic, intronic	Upstream of CCNT2 by 43529, Downstream of MIR5590 by 17419, Downstream of MAP3K19 by 89198
rs6430554	2	135638461	0.172497	0.153086	0.134017	ACMSD, LOC100129961	intronic, intronic	Upstream of CCNT2 by 37930, Downstream of MIR5590 by 23018, Downstream of MAP3K19 by 83599
rs1348790	2	135639975	0.493949	0.400953	0.373196	ACMSD, LOC100129961	intronic, intronic	Upstream of CCNT2 by 36416, Downstream of MIR5590 by 24532, Downstream of MAP3K19 by 82085
rs4954193	2	135642180	0.504305	0.400953	0.378043	ACMSD, LOC100129961	intronic, intronic	Upstream of CCNT2 by 34211, Downstream of MIR5590 by 26737, Downstream of MAP3K19 by 79880
rs2053727	2	135643298	0.994858	0.992868	0.996662	ACMSD, LOC100129961	intronic, intronic	Upstream of CCNT2 by 33093, Downstream of MIR5590 by 27855, Downstream of MAP3K19 by 78762
rs6430555	2	135647659	0.998464	0.992868	0.999003	ACMSD, LOC100129961	intronic, intronic	Upstream of CCNT2 by 28732, Downstream of MIR5590 by 32216, Downstream of MAP3K19 by 74401
rs7589297	2	135652399	0.998433	0.992868	0.998983	ACMSD, LOC100129961	intronic, intronic	Upstream of CCNT2 by 23992, Downstream of MIR5590 by 36956, Downstream of MAP3K19 by 69661
rs1374291	2	135654338	0.998741	0.992868	0.999183	ACMSD, LOC100129961	intronic, intronic	Upstream of CCNT2 by 22053, Downstream of MIR5590 by 38895, Downstream of MAP3K19 by 67722
rs10176573	2	135657471	0.999875	0.992868	0.999919	ACMSD, LOC100129961	intronic, intronic	Upstream of CCNT2 by 18920, Downstream of MIR5590 by 42028, Downstream of MAP3K19 by 64589
rs62168871	2	135661678	0.999678	0.992868	0.999791	ACMSD, LOC100129961	3downstream, intronic	Upstream of CCNT2 by 14713, Downstream of ACMSD by 2076, Downstream of MIR5590 by 46235, Downstream of MAP3K19 by 60382
rs62168872	2	135661747	0.999891	0.992868	0.999929	LOC100129961	intronic	Upstream of CCNT2 by 14644, Downstream of ACMSD by 2145, Downstream of MIR5590 by 46304, Downstream of MAP3K19 by 60313
rs4954196	2	135662016	0.999895	0.992868	0.999932	LOC100129961	intronic	Upstream of CCNT2 by 14375, Downstream of ACMSD by 2414, Downstream of MIR5590 by 46573, Downstream of MAP3K19 by 60044
rs12469411	2	135664556	0.999971	0.992868	0.999981	LOC100129961	intronic	Upstream of CCNT2 by 11835, Downstream of ACMSD by 4954, Downstream of MIR5590 by 49113, Downstream of MAP3K19 by 57504
rs10928523	2	135665461	0.999904	0.992868	0.999938	LOC100129961	intronic	Upstream of CCNT2 by 10930, Downstream of ACMSD by 5859, Downstream of MIR5590 by 50018, Downstream of MAP3K19 by 56599
rs6733130	2	135666553	0.999721	0.992868	0.999819	LOC100129961	intronic	Upstream of CCNT2 by 9838, Downstream of ACMSD by 6951, Downstream of MIR5590 by 51110, Downstream of MAP3K19 by 55507
rs1374288	2	135667053	0.999721	0.992868	0.999819	LOC100129961	intronic	Upstream of CCNT2 by 9338, Downstream of ACMSD by 7451, Downstream of MIR5590 by 51610, Downstream of MAP3K19 by 55007
rs766271	2	135667131	0.999276	0.992868	0.99953	LOC100129961	intronic	Upstream of CCNT2 by 9260, Downstream of ACMSD by 7529, Downstream of MIR5590 by 51688, Downstream of MAP3K19 by 54929
rs1374287	2	135667201	0.999711	0.992868	0.999812	LOC100129961	intronic	Upstream of CCNT2 by 9190, Downstream of ACMSD by 7599, Downstream of MIR5590 by 51758, Downstream of MAP3K19 by 54859
rs2322251	2	135671302	0.999381	0.992868	0.999598	LOC100129961	intronic	Upstream of CCNT2 by 5089, Downstream of ACMSD by 11700, Downstream of MIR5590 by 55859, Downstream of MAP3K19 by 50758
rs62168891	2	135672187	0.99769	0.992868	0.998501	LOC100129961	intronic	Upstream of CCNT2 by 4204, Downstream of ACMSD by 12585, Downstream of MIR5590 by 56744, Downstream of MAP3K19 by 49873
rs6738563	2	135689188	0.999966	0.992868	0.999978	CCNT2	intronic	Downstream of ACMSD by 29586, Downstream of MIR5590 by 73745, Downstream of MAP3K19 by 32872, Upstream of CCNT2-AS1 by 13012
rs1374289	2	135694379	0.925345	0.844727	0.903624	CCNT2	intronic	Downstream of ACMSD by 34777, Downstream of MIR5590 by 78936, Downstream of MAP3K19 by 27681, Upstream of CCNT2-AS1 by 18203
rs4953938	2	135694848	0.938212	0.943973	0.936487	CCNT2	intronic	Downstream of ACMSD by 35246, Downstream of MIR5590 by 79405, Downstream of MAP3K19 by 27212, Upstream of CCNT2-AS1 by 18672
rs10187990	2	135697557	0.924283	0.844727	0.90091	CCNT2	intronic	Downstream of ACMSD by 37955, Downstream of MIR5590 by 82114, Downstream of MAP3K19 by 24503, Upstream of CCNT2-AS1 by 21381
rs1979033	2	135705558	0.999873	0.992868	0.999917	CCNT2	intronic	Downstream of ACMSD by 45956, Downstream of MIR5590 by 90115, Downstream of MAP3K19 by 16502, Upstream of CCNT2-AS1 by 29382
rs2034261	2	135706758	0.890276	0.844727	0.828117	CCNT2	intronic	Downstream of ACMSD by 47156, Downstream of MIR5590 by 91315, Downstream of MAP3K19 by 15302, Upstream of CCNT2-AS1 by 30582
rs3814355	2	135711516	0.446765	0.366853	0.349196	CCNT2	coding	Upstream of RAB3GAP1 by 98318, Downstream of ACMSD by 51914, Downstream of MIR5590 by 96073, Downstream of MAP3K19 by 10544, Upstream of CCNT2-AS1 by 35340
rs62168897	2	135717997	0.125692	0.117292	0.088595	CCNT2	3downstream	Upstream of RAB3GAP1 by 91837, Downstream of ACMSD by 58395, Downstream of CCNT2 by 1082, Downstream of MAP3K19 by 4063, Upstream of CCNT2-AS1 by 41821
rs10187402	2	135771974	0.579205	0.412521	0.403213	MAP3K19	intronic	Upstream of RAB3GAP1 by 37860, Downstream of CCNT2 by 55059, Upstream of CCNT2-AS1 by 95798
rs4954218	2	135803425	0.908658	0.844727	0.861003	MAP3K19	intronic	Upstream of RAB3GAP1 by 6409, Downstream of CCNT2 by 86510, Upstream of MAP3K19 by 21177
rs56903548	2	135812969	0.32054	0.263517	0.256024	RAB3GAP1	intronic	Downstream of CCNT2 by 96054, Upstream of MAP3K19 by 30721
rs7422031	2	135814716	0.310079	0.260367	0.240656	RAB3GAP1	intronic	Downstream of CCNT2 by 97801, Upstream of MAP3K19 by 32468
rs2874739	2	135818907	0.288739	0.186336	0.214002	RAB3GAP1	intronic	Upstream of MAP3K19 by 36659
rs62168955	2	135826463	0.16614	0.153086	0.13055	RAB3GAP1	intronic	Upstream of MAP3K19 by 44215
rs10193348	2	135829432	0.5313	0.412521	0.388205	RAB3GAP1	intronic	Upstream of MAP3K19 by 47184
rs12328663	2	135832131	0.670345	0.592478	0.502503	RAB3GAP1	intronic	Upstream of MAP3K19 by 49883
rs7570971	2	135837906	0.999864	0.992868	0.999911	RAB3GAP1	intronic	Upstream of MAP3K19 by 55658
rs13413101	2	135859371	0.953227	0.958429	0.969643	RAB3GAP1	intronic	Downstream of ZRANB3 by 95167, Upstream of MAP3K19 by 77123
rs1869829	2	135877562	0.840829	0.76258	0.757319	RAB3GAP1	intronic	Downstream of ZRANB3 by 76976, Upstream of MAP3K19 by 95314
rs6730157	2	135907088	0.184464	0.172453	0.140545	RAB3GAP1	intronic	Downstream of ZRANB3 by 47450
rs17261772	2	135911422	0.777522	0.592478	0.600128	RAB3GAP1	coding	Downstream of ZRANB3 by 43116
rs1375131	2	135954797	0.131492	0.117292	0.0965056			Downstream of RAB3GAP1 by 26518
rs2016636	2	136058820	0.339371	0.263517	0.283688	ZRANB3	intronic
rs1561277	2	136092061	0.496709	0.400953	0.374667	ZRANB3	intronic
rs6430571	2	136140304	0.837008	0.76258	0.746412	ZRANB3	intronic
rs1898525	2	136151485	0.139947	0.117292	0.108036	ZRANB3	intronic
rs12328024	2	136156753	0.538092	0.412521	0.390762	ZRANB3	intronic
rs6715171	2	136157913	0.665096	0.592478	0.500263	ZRANB3	intronic
rs148580441	2	136158699	0.136188	0.117292	0.10291	ZRANB3	intronic
rs142993787	2	136158884	0.135003	0.117292	0.101294	ZRANB3	intronic
rs62172200	2	136160312	0.70493	0.592478	0.518629	ZRANB3	intronic
rs11891361	2	136160902	0.919303	0.844727	0.888192	ZRANB3	intronic
rs141034377	2	136161236	0.728563	0.592478	0.535267	ZRANB3	intronic
rs185459709	2	136161456	0.430071	0.366853	0.346292	ZRANB3	intronic
rs189874222	2	136162368	0.618053	0.412521	0.439553	ZRANB3	intronic
rs6752752	2	136162423	0.9487	0.958429	0.963276	ZRANB3	intronic
rs143447639	2	136163927	0.970615	0.958429	0.980928	ZRANB3	intronic
rs142484885	2	136164840	0.916351	0.844727	0.880652	ZRANB3	intronic
rs13427494	2	136166536	0.996483	0.992868	0.997717	ZRANB3	intronic
rs185463119	2	136167382	0.651699	0.592478	0.494546	ZRANB3	intronic
rs148493168	2	136168427	0.648344	0.464797	0.491009	ZRANB3	intronic
rs181995072	2	136168637	0.647945	0.464797	0.490331	ZRANB3	intronic
rs187277756	2	136168727	0.657388	0.592478	0.496974	ZRANB3	intronic
rs78454758	2	136169125	0.844601	0.76258	0.768087	ZRANB3	intronic
rs6742013	2	136169799	0.996326	0.992868	0.997615	ZRANB3	intronic
rs143433692	2	136170586	0.723968	0.592478	0.532032	ZRANB3	intronic
rs137865379	2	136170659	0.723684	0.592478	0.531832	ZRANB3	intronic
rs145955521	2	136171064	0.711076	0.592478	0.522955	ZRANB3	intronic
rs4504045	2	136171649	0.945904	0.958429	0.956134	ZRANB3	intronic
rs141688316	2	136172956	0.885594	0.844727	0.82293	ZRANB3	intronic
rs186930579	2	136173013	0.642687	0.464797	0.4814	ZRANB3	intronic
rs142920926	2	136173220	0.956955	0.958429	0.972062	ZRANB3	intronic
rs150264148	2	136174552	0.976732	0.958429	0.984898	ZRANB3	intronic
rs7577202	2	136175692	0.976014	0.958429	0.984432	ZRANB3	intronic
rs116470115	2	136175761	0.71531	0.592478	0.525936	ZRANB3	intronic
rs13384711	2	136176540	0.999999	0.992868	0.999999	ZRANB3	intronic
rs13393892	2	136176805	0.969718	0.958429	0.980346	ZRANB3	intronic
rs140105355	2	136180674	0.762307	0.592478	0.572614	ZRANB3	intronic
rs188644909	2	136182218	0.758254	0.592478	0.565284	ZRANB3	intronic
rs6733706	2	136182484	0.981121	0.958429	0.987747	ZRANB3	intronic
rs139820144	2	136182885	0.729573	0.592478	0.535978	ZRANB3	intronic
rs60983195	2	136183188	0.835577	0.76258	0.74233	ZRANB3	intronic
rs62172202	2	136185953	0.860239	0.844727	0.794841	ZRANB3	intronic
rs115174933	2	136186608	0.850498	0.76258	0.78405	ZRANB3	intronic
rs4954256	2	136187252	0.949337	0.958429	0.964902	ZRANB3	intronic
rs4953951	2	136187345	0.94942	0.958429	0.965114	ZRANB3	intronic
rs6732607	2	136189475	0.926963	0.844727	0.907756	ZRANB3	intronic	Upstream of R3HDM1 by 99549
rs188405753	2	136190136	0.456656	0.366853	0.353309	ZRANB3	intronic	Upstream of R3HDM1 by 98888
rs144907800	2	136190252	0.414503	0.366853	0.343583	ZRANB3	intronic	Upstream of R3HDM1 by 98772
rs188227974	2	136190961	0.399963	0.366853	0.341029	ZRANB3	intronic	Upstream of R3HDM1 by 98063
rs10209482	2	136191314	0.988942	0.958429	0.992823	ZRANB3	intronic	Upstream of R3HDM1 by 97710
rs62172205	2	136191472	0.535308	0.412521	0.389714	ZRANB3	intronic	Upstream of R3HDM1 by 97552
rs116839639	2	136193596	0.726515	0.592478	0.533825	ZRANB3	intronic	Upstream of R3HDM1 by 95428
rs182235219	2	136197141	0.109524	0.0825791	0.0665456	ZRANB3	intronic	Upstream of R3HDM1 by 91883
rs11892939	2	136197702	0.664218	0.592478	0.499889	ZRANB3	intronic	Upstream of R3HDM1 by 91322
rs7604879	2	136198435	0.586283	0.412521	0.405144	ZRANB3	intronic	Upstream of R3HDM1 by 90589
rs7564083	2	136202937	0.178666	0.153086	0.137382	ZRANB3	intronic	Upstream of R3HDM1 by 86087
rs114779250	2	136211744	0.691432	0.592478	0.511501	ZRANB3	intronic	Upstream of R3HDM1 by 77280
rs116840456	2	136212052	0.589878	0.412521	0.406125	ZRANB3	intronic	Upstream of R3HDM1 by 76972
rs62172207	2	136212947	0.255132	0.172453	0.178649	ZRANB3	intronic	Upstream of R3HDM1 by 76077
rs149736627	2	136214532	0.460546	0.400953	0.355383	ZRANB3	intronic	Upstream of R3HDM1 by 74492
rs144635472	2	136215070	0.462729	0.400953	0.356547	ZRANB3	intronic	Upstream of R3HDM1 by 73954
rs77854115	2	136216669	0.926457	0.844727	0.906465	ZRANB3	intronic	Upstream of R3HDM1 by 72355
rs6742438	2	136219999	0.967445	0.958429	0.978871	ZRANB3	intronic	Upstream of R3HDM1 by 69025
rs192609304	2	136221050	0.576935	0.412521	0.402594	ZRANB3	intronic	Upstream of R3HDM1 by 67974
rs13417754	2	136221500	0.979897	0.958429	0.986952	ZRANB3	intronic	Upstream of R3HDM1 by 67524
rs147222419	2	136226558	0.899522	0.844727	0.83836	ZRANB3	intronic	Upstream of R3HDM1 by 62466
rs186201335	2	136226584	0.688526	0.592478	0.510262	ZRANB3	intronic	Upstream of R3HDM1 by 62440
rs10167001	2	136226626	0.986291	0.958429	0.991102	ZRANB3	intronic	Upstream of R3HDM1 by 62398
rs141415484	2	136227304	0.776448	0.592478	0.598186	ZRANB3	intronic	Upstream of R3HDM1 by 61720
rs188910244	2	136228410	0.952066	0.958429	0.96889	ZRANB3	intronic	Upstream of R3HDM1 by 60614
rs7605229	2	136228887	0.998997	0.992868	0.999349	ZRANB3	intronic	Upstream of R3HDM1 by 60137
rs7578127	2	136228929	0.991801	0.992868	0.994679	ZRANB3	intronic	Upstream of R3HDM1 by 60095
rs140138247	2	136228933	0.859119	0.76258	0.793601	ZRANB3	intronic	Upstream of R3HDM1 by 60091
rs4954257	2	136229598	0.992602	0.992868	0.995198	ZRANB3	intronic	Upstream of R3HDM1 by 59426
rs193288545	2	136231261	0.930689	0.943973	0.917274	ZRANB3	intronic	Upstream of R3HDM1 by 57763
rs116068426	2	136231996	0.941375	0.958429	0.944567	ZRANB3	intronic	Upstream of R3HDM1 by 57028
rs79421697	2	136232158	0.974996	0.958429	0.983772	ZRANB3	intronic	Upstream of R3HDM1 by 56866
rs6709132	2	136232572	0.131222	0.117292	0.0961367	ZRANB3	intronic	Upstream of R3HDM1 by 56452
rs140407822	2	136235418	0.915869	0.844727	0.87942	ZRANB3	intronic	Upstream of R3HDM1 by 53606
rs146079936	2	136236633	0.895749	0.844727	0.83418	ZRANB3	intronic	Upstream of R3HDM1 by 52391
rs142955697	2	136237261	0.940897	0.958429	0.943346	ZRANB3	intronic	Upstream of R3HDM1 by 51763
rs142112982	2	136237841	0.941799	0.958429	0.945649	ZRANB3	intronic	Upstream of R3HDM1 by 51183
rs140931540	2	136240355	0.982442	0.958429	0.988604	ZRANB3	intronic	Upstream of R3HDM1 by 48669
rs187772838	2	136242691	0.777969	0.592478	0.600937	ZRANB3	intronic	Upstream of R3HDM1 by 46333
rs146336504	2	136242745	0.402847	0.366853	0.341555	ZRANB3	intronic	Upstream of R3HDM1 by 46279
rs148808532	2	136242765	0.52431	0.412521	0.385574	ZRANB3	intronic	Upstream of R3HDM1 by 46259
rs6430575	2	136244171	0.987484	0.958429	0.991877	ZRANB3	intronic	Upstream of R3HDM1 by 44853
rs114750095	2	136244643	0.745626	0.592478	0.547279	ZRANB3	intronic	Upstream of R3HDM1 by 44381
rs141140871	2	136245058	0.745388	0.592478	0.547112	ZRANB3	intronic	Upstream of R3HDM1 by 43966
rs144967469	2	136245212	0.746971	0.592478	0.548226	ZRANB3	intronic	Upstream of R3HDM1 by 43812
rs140536884	2	136245499	0.745404	0.592478	0.547123	ZRANB3	intronic	Upstream of R3HDM1 by 43525
rs192109393	2	136246347	0.751494	0.592478	0.55306	ZRANB3	intronic	Upstream of R3HDM1 by 42677
rs189486258	2	136246389	0.751041	0.592478	0.552241	ZRANB3	intronic	Upstream of R3HDM1 by 42635
rs189517643	2	136246889	0.652353	0.592478	0.494826	ZRANB3	intronic	Upstream of R3HDM1 by 42135
rs76240974	2	136248713	0.981036	0.958429	0.987692	ZRANB3	intronic	Upstream of R3HDM1 by 40311
rs139925822	2	136248801	0.736147	0.592478	0.540606	ZRANB3	intronic	Upstream of R3HDM1 by 40223
rs60746714	2	136249245	0.986319	0.958429	0.99112	ZRANB3	intronic	Upstream of R3HDM1 by 39779
rs1370533	2	136250285	0.986171	0.958429	0.991024	ZRANB3	intronic	Upstream of R3HDM1 by 38739
rs6735329	2	136273578	0.999993	0.992868	0.999995	ZRANB3	intronic	Upstream of R3HDM1 by 15446
rs6759321	2	136322676	0.999921	0.992868	0.999949	R3HDM1	intronic	Upstream of R3HDM1 by 21216, Upstream of ZRANB3 by 33870
rs56369224	2	136328890	0.999717	0.992868	0.999816	R3HDM1	intronic	Upstream of R3HDM1 by 15002, Upstream of MIR128-1 by 94076, Upstream of ZRANB3 by 40084
rs12465802	2	136381348	0.247063	0.172453	0.171827	R3HDM1	intronic	Upstream of MIR128-1 by 41618, Upstream of ZRANB3 by 92542
rs1446585	2	136407479	0.980389	0.958429	0.987272	R3HDM1	intronic	Upstream of UBXN4 by 91709, Upstream of MIR128-1 by 15487
rs4954279	2	136409073	0.104811	0.0825791	0.0601175	R3HDM1	intronic	Upstream of UBXN4 by 90115, Upstream of MIR128-1 by 13893
rs7608045	2	136413359	0.3809	0.366853	0.325109	R3HDM1	intronic	Upstream of UBXN4 by 85829, Upstream of MIR128-1 by 9607
rs6755383	2	136416941	0.465508	0.400953	0.358029	R3HDM1	intronic	Upstream of UBXN4 by 82247, Upstream of MIR128-1 by 6025
rs6720287	2	136418348	0.257716	0.172453	0.181367	R3HDM1	intronic	Upstream of UBXN4 by 80840, Upstream of MIR128-1 by 4618
rs4954280	2	136420690	0.286977	0.186336	0.212148	R3HDM1	intronic	Upstream of UBXN4 by 78498, Upstream of MIR128-1 by 2276
rs2034276	2	136422171	0.305457	0.231965	0.233866	R3HDM1, MIR128-1	intronic, 5upstream	Upstream of UBXN4 by 77017, Upstream of MIR128-1 by 795
rs656326	2	136428460	0.240903	0.172453	0.168842	R3HDM1	intronic	Upstream of UBXN4 by 70728, Downstream of MIR128-1 by 5412
rs62168795	2	136429366	0.994089	0.992868	0.996163	R3HDM1	intronic	Upstream of UBXN4 by 69822, Downstream of MIR128-1 by 6318
rs10192827	2	136521514	0.120561	0.117292	0.0815976	UBXN4	intronic	Upstream of LOC100507600 by 56246, Downstream of R3HDM1 by 38674, Downstream of MIR128-1 by 98466, Downstream of MCM6 by 75681, Downstream of LCT by 23900
rs28453840	2	136522941	0.164555	0.153086	0.129686	UBXN4	intronic	Upstream of LOC100507600 by 54819, Downstream of R3HDM1 by 40101, Downstream of MIR128-1 by 99893, Downstream of MCM6 by 74254, Downstream of LCT by 22473
rs2236783	2	136594158	0.51666	0.412521	0.382694	LCT	coding	Downstream of UBXN4 by 51525, Downstream of LOC100507600 by 13501, Downstream of DARS by 69292, Downstream of MCM6 by 3037
rs4954490	2	136608231	0.873061	0.844727	0.809046	MCM6	intronic	Downstream of UBXN4 by 65598, Downstream of LOC100507600 by 27574, Downstream of DARS by 55219, Upstream of LCT by 13481
rs4988235	2	136608646	0.999998	0.992868	0.999999	MCM6	intronic	Downstream of UBXN4 by 66013, Downstream of LOC100507600 by 27989, Downstream of DARS by 54804, Upstream of LCT by 13896
rs4954493	2	136609975	0.819144	0.76258	0.695422	MCM6	intronic	Downstream of UBXN4 by 67342, Downstream of LOC100507600 by 29318, Downstream of DARS by 53475, Upstream of LCT by 15225
rs4988226	2	136610598	0.810231	0.76258	0.66998	MCM6	intronic	Downstream of UBXN4 by 67965, Downstream of LOC100507600 by 29941, Downstream of DARS by 52852, Upstream of LCT by 15848
rs309178	2	136611624	0.740743	0.592478	0.543842	MCM6	intronic	Downstream of UBXN4 by 68991, Downstream of LOC100507600 by 30967, Downstream of DARS by 51826, Upstream of LCT by 16874
rs309179	2	136613780	0.636186	0.464797	0.470356	MCM6	intronic	Downstream of UBXN4 by 71147, Downstream of LOC100507600 by 33123, Downstream of DARS by 49670, Upstream of LCT by 19030
rs309180	2	136614255	0.60979	0.412521	0.425516	MCM6	intronic	Downstream of UBXN4 by 71622, Downstream of LOC100507600 by 33598, Downstream of DARS by 49195, Upstream of LCT by 19505
rs309181	2	136614813	0.60979	0.412521	0.425516	MCM6	intronic	Downstream of UBXN4 by 72180, Downstream of LOC100507600 by 34156, Downstream of DARS by 48637, Upstream of LCT by 20063
rs182549	2	136616754	0.999741	0.992868	0.999832	MCM6	intronic	Downstream of UBXN4 by 74121, Downstream of LOC100507600 by 36097, Downstream of DARS by 46696, Upstream of LCT by 22004
rs309173	2	136617524	0.141258	0.117292	0.109824	MCM6	intronic	Downstream of UBXN4 by 74891, Downstream of LOC100507600 by 36867, Downstream of DARS by 45926, Upstream of LCT by 22774
rs160329	2	136617805	0.998527	0.992868	0.999044	MCM6	intronic	Downstream of UBXN4 by 75172, Downstream of LOC100507600 by 37148, Downstream of DARS by 45645, Upstream of LCT by 23055
rs309176	2	136622216	0.321682	0.263517	0.257701	MCM6	intronic	Downstream of UBXN4 by 79583, Downstream of LOC100507600 by 41559, Downstream of DARS by 41234, Upstream of LCT by 27466
rs309811	2	136625602	0.619468	0.412521	0.441957	MCM6	intronic	Downstream of UBXN4 by 82969, Downstream of LOC100507600 by 44945, Downstream of DARS by 37848, Upstream of LCT by 30852
rs309128	2	136629911	0.461752	0.400953	0.356026	MCM6	intronic	Downstream of UBXN4 by 87278, Downstream of LOC100507600 by 49254, Downstream of DARS by 33539, Upstream of LCT by 35161
rs680428	2	136630757	0.45711	0.366853	0.353551	MCM6	intronic	Downstream of UBXN4 by 88124, Downstream of LOC100507600 by 50100, Downstream of DARS by 32693, Upstream of LCT by 36007
rs188680	2	136630989	0.550246	0.412521	0.395312	MCM6	intronic	Downstream of UBXN4 by 88356, Downstream of LOC100507600 by 50332, Downstream of DARS by 32461, Upstream of LCT by 36239
rs309130	2	136631031	0.550246	0.412521	0.395312	MCM6	intronic	Downstream of UBXN4 by 88398, Downstream of LOC100507600 by 50374, Downstream of DARS by 32419, Upstream of LCT by 36281
rs191079	2	136633771	0.934206	0.943973	0.926257	MCM6	intronic	Downstream of UBXN4 by 91138, Downstream of LOC100507600 by 53114, Downstream of DARS by 29679, Upstream of LCT by 39021
rs632632	2	136638216	0.734247	0.592478	0.539269			Downstream of UBXN4 by 95583, Downstream of LOC100507600 by 57559, Downstream of DARS by 25234, Upstream of MCM6 by 4169, Upstream of LCT by 43466
rs1435576	2	136641882	0.747773	0.592478	0.54879			Downstream of UBXN4 by 99249, Downstream of LOC100507600 by 61225, Downstream of DARS by 21568, Upstream of MCM6 by 7835, Upstream of LCT by 47132
rs309125	2	136643555	0.440906	0.366853	0.348177			Upstream of DARS-AS1 by 99190, Downstream of LOC100507600 by 62898, Downstream of DARS by 19895, Upstream of MCM6 by 9508, Upstream of LCT by 48805
rs218174	2	136658345	0.97342	0.958429	0.982749			Upstream of DARS-AS1 by 84400, Downstream of LOC100507600 by 77688, Downstream of DARS by 5105, Upstream of MCM6 by 24298, Upstream of LCT by 63595
rs309165	2	136667301	0.124251	0.117292	0.0866303	DARS	intronic	Upstream of DARS-AS1 by 75444, Downstream of LOC100507600 by 86644, Upstream of MCM6 by 33254, Upstream of LCT by 72551
rs309166	2	136667487	0.108059	0.0825791	0.0645475	DARS	intronic	Upstream of DARS-AS1 by 75258, Downstream of LOC100507600 by 86830, Upstream of MCM6 by 33440, Upstream of LCT by 72737
rs12477103	2	136667863	0.131605	0.117292	0.0966601	DARS	intronic	Upstream of DARS-AS1 by 74882, Downstream of LOC100507600 by 87206, Upstream of MCM6 by 33816, Upstream of LCT by 73113
rs309168	2	136670298	0.99927	0.992868	0.999526	DARS	intronic	Upstream of DARS-AS1 by 72447, Downstream of LOC100507600 by 89641, Upstream of MCM6 by 36251, Upstream of LCT by 75548
rs309170	2	136672775	0.114943	0.0890158	0.0739364	DARS	intronic	Upstream of DARS-AS1 by 69970, Downstream of LOC100507600 by 92118, Upstream of MCM6 by 38728, Upstream of LCT by 78025
rs190771437	2	136672857	0.122054	0.117292	0.0836341	DARS	intronic	Upstream of DARS-AS1 by 69888, Downstream of LOC100507600 by 92200, Upstream of MCM6 by 38810, Upstream of LCT by 78107
rs77654242	2	136675328	0.197718	0.172453	0.147775	DARS	intronic	Upstream of DARS-AS1 by 67417, Downstream of LOC100507600 by 94671, Upstream of MCM6 by 41281, Upstream of LCT by 80578
rs143561505	2	136680685	0.102396	0.0825791	0.0568249	DARS	intronic	Upstream of DARS-AS1 by 62060, Upstream of MCM6 by 46638, Upstream of LCT by 85935
rs192822	2	136682274	0.997067	0.992868	0.998097	DARS	intronic	Upstream of DARS-AS1 by 60471, Upstream of MCM6 by 48227, Upstream of LCT by 87524
rs193028217	2	136683963	0.314909	0.263517	0.247751	DARS	intronic	Upstream of DARS-AS1 by 58782, Upstream of MCM6 by 49916, Upstream of LCT by 89213
rs309159	2	136684940	0.291567	0.215547	0.216978	DARS	intronic	Upstream of DARS-AS1 by 57805, Upstream of MCM6 by 50893, Upstream of LCT by 90190
rs188381415	2	136685221	0.204268	0.172453	0.151088	DARS	intronic	Upstream of DARS-AS1 by 57524, Upstream of MCM6 by 51174, Upstream of LCT by 90471
rs309160	2	136685228	0.999852	0.992868	0.999904	DARS	intronic	Upstream of DARS-AS1 by 57517, Upstream of MCM6 by 51181, Upstream of LCT by 90478
rs177917	2	136686393	0.4126	0.366853	0.343252	DARS	intronic	Upstream of DARS-AS1 by 56352, Upstream of MCM6 by 52346, Upstream of LCT by 91643
rs186203396	2	136686398	0.24968	0.172453	0.173095	DARS	intronic	Upstream of DARS-AS1 by 56347, Upstream of MCM6 by 52351, Upstream of LCT by 91648
rs190774243	2	136686486	0.103576	0.0825791	0.0584342	DARS	intronic	Upstream of DARS-AS1 by 56259, Upstream of MCM6 by 52439, Upstream of LCT by 91736
rs17718194	2	136688662	0.224973	0.172453	0.161122	DARS	intronic	Upstream of DARS-AS1 by 54083, Upstream of MCM6 by 54615, Upstream of LCT by 93912
rs309161	2	136688749	0.521171	0.412521	0.384392	DARS	intronic	Upstream of DARS-AS1 by 53996, Upstream of MCM6 by 54702, Upstream of LCT by 93999
rs147523962	2	136689549	0.466167	0.400953	0.35838	DARS	intronic	Upstream of DARS-AS1 by 53196, Upstream of MCM6 by 55502, Upstream of LCT by 94799
rs149170955	2	136691500	0.254655	0.172453	0.178147	DARS	coding	Upstream of DARS-AS1 by 51245, Upstream of MCM6 by 57453, Upstream of LCT by 96750
rs309164	2	136691825	0.993649	0.992868	0.995878	DARS	intronic	Upstream of DARS-AS1 by 50920, Upstream of MCM6 by 57778, Upstream of LCT by 97075
rs6711493	2	136692553	0.554559	0.412521	0.396489	DARS	intronic	Upstream of DARS-AS1 by 50192, Upstream of MCM6 by 58506, Upstream of LCT by 97803
rs183518083	2	136699938	0.188103	0.172453	0.14253	DARS	intronic	Upstream of DARS-AS1 by 42807, Upstream of MCM6 by 65891
rs184334900	2	136700787	0.18057	0.172453	0.138421	DARS	intronic	Upstream of DARS-AS1 by 41958, Upstream of MCM6 by 66740
rs182011356	2	136702216	0.148426	0.117292	0.119601	DARS	intronic	Upstream of DARS-AS1 by 40529, Upstream of MCM6 by 68169
rs184852124	2	136705399	0.301594	0.231965	0.22819	DARS	intronic	Upstream of DARS-AS1 by 37346, Upstream of MCM6 by 71352
rs77147958	2	136705654	0.140447	0.117292	0.108718	DARS	intronic	Upstream of DARS-AS1 by 37091, Upstream of MCM6 by 71607
rs6754311	2	136707982	1	0.992868	1	DARS	intronic	Upstream of DARS-AS1 by 34763, Upstream of MCM6 by 73935
rs192736485	2	136708233	0.192477	0.172453	0.144916	DARS	intronic	Upstream of DARS-AS1 by 34512, Upstream of MCM6 by 74186
rs309120	2	136708787	0.486458	0.400953	0.369201	DARS	intronic	Upstream of DARS-AS1 by 33958, Upstream of MCM6 by 74740
rs185713764	2	136709728	0.205368	0.172453	0.151621	DARS	intronic	Upstream of DARS-AS1 by 33017, Upstream of MCM6 by 75681
rs309119	2	136710372	0.456541	0.366853	0.353247	DARS	intronic	Upstream of DARS-AS1 by 32373, Upstream of MCM6 by 76325
rs3112496	2	136711064	0.493358	0.400953	0.37288	DARS	intronic	Upstream of DARS-AS1 by 31681, Upstream of MCM6 by 77017
rs147676569	2	136713509	0.662837	0.592478	0.4993	DARS	intronic	Upstream of DARS-AS1 by 29236, Upstream of MCM6 by 79462
rs189405713	2	136715023	0.456489	0.366853	0.353219	DARS	intronic	Upstream of DARS-AS1 by 27722, Upstream of MCM6 by 80976
rs309142	2	136715324	0.583877	0.412521	0.404487	DARS	intronic	Upstream of DARS-AS1 by 27421, Upstream of MCM6 by 81277
rs114164361	2	136715902	0.730058	0.592478	0.536319	DARS	intronic	Upstream of DARS-AS1 by 26843, Upstream of MCM6 by 81855
rs151266570	2	136718311	0.210002	0.172453	0.153866	DARS	intronic	Upstream of DARS-AS1 by 24434, Upstream of MCM6 by 84264
rs116460118	2	136720822	0.719718	0.592478	0.52904	DARS	intronic	Upstream of DARS-AS1 by 21923, Upstream of MCM6 by 86775
rs140631821	2	136721035	0.462015	0.400953	0.356166	DARS	intronic	Upstream of DARS-AS1 by 21710, Upstream of MCM6 by 86988
rs12615624	2	136721603	0.994362	0.992868	0.996341	DARS	intronic	Upstream of DARS-AS1 by 21142, Upstream of MCM6 by 87556
rs146870297	2	136722176	0.25431	0.172453	0.177785	DARS	intronic	Upstream of DARS-AS1 by 20569, Upstream of MCM6 by 88129
rs145476959	2	136722491	0.722953	0.592478	0.531317	DARS	intronic	Upstream of DARS-AS1 by 20254, Upstream of MCM6 by 88444
rs660002	2	136723504	0.556476	0.412521	0.397012	DARS	intronic	Upstream of DARS-AS1 by 19241, Upstream of MCM6 by 89457
rs187442591	2	136726022	0.245228	0.172453	0.170938	DARS	intronic	Upstream of DARS-AS1 by 16723, Upstream of MCM6 by 91975
rs185967028	2	136730129	0.232715	0.172453	0.164874	DARS	intronic	Upstream of DARS-AS1 by 12616, Upstream of MCM6 by 96082
rs186243890	2	136730807	0.260509	0.172453	0.184305	DARS	intronic	Upstream of DARS-AS1 by 11938, Upstream of MCM6 by 96760
rs138859637	2	136731175	0.679954	0.592478	0.506604	DARS	intronic	Upstream of DARS-AS1 by 11570, Upstream of MCM6 by 97128
rs114414669	2	136733584	0.178918	0.153086	0.13752	DARS	intronic	Upstream of DARS-AS1 by 9161, Upstream of MCM6 by 99537
rs199528261	2	136736943	0.203067	0.172453	0.150505	DARS	intronic	Upstream of DARS-AS1 by 5802
rs309113	2	136737460	0.592199	0.412521	0.406758	DARS	intronic	Upstream of DARS-AS1 by 5285
rs187071442	2	136737827	0.197699	0.172453	0.147764	DARS	intronic	Upstream of DARS-AS1 by 4918
rs687670	2	136740900	0.999793	0.992868	0.999866	DARS	intronic	Upstream of DARS-AS1 by 1845
rs41269823	2	136741062	0.637389	0.464797	0.4724	DARS	intronic	Upstream of DARS-AS1 by 1683
rs186298105	2	136741191	0.225743	0.172453	0.161495	DARS	intronic	Upstream of DARS-AS1 by 1554
rs77390314	2	136742080	0.69138	0.592478	0.51148	DARS	intronic	Upstream of DARS-AS1 by 665
rs76496496	2	136742656	0.691689	0.592478	0.511611	DARS	intronic	Upstream of DARS-AS1 by 89
rs2278682	2	136743143	0.303664	0.231965	0.231232	DARS	5utr
rs6738266	2	136743172	0.137614	0.117292	0.104855	DARS	5utr
rs181592172	2	136744508	0.205502	0.172453	0.151686	DARS	5upstream	Upstream of DARS by 1254
rs140423229	2	136744962	0.193889	0.172453	0.145686	DARS	5upstream	Upstream of DARS by 1708
rs309118	2	136746224	0.105533	0.0825791	0.0611029			Upstream of DARS by 2970
rs72845762	2	136750790	0.207759	0.172453	0.15278			Upstream of DARS by 7536
rs309133	2	136751842	0.105721	0.0825791	0.0613587			Upstream of DARS by 8588
rs309134	2	136755684	0.78032	0.592478	0.605188			Upstream of DARS by 12430
rs309137	2	136765951	0.633286	0.464797	0.46543			Downstream of DARS-AS1 by 839, Upstream of DARS by 22697
rs4954552	2	136789259	0.218943	0.172453	0.158199			Downstream of DARS-AS1 by 24147, Downstream of CXCR4 by 82659, Upstream of DARS by 46005
rs11693502	2	136808949	0.981903	0.958429	0.988255			Downstream of DARS-AS1 by 43837, Downstream of CXCR4 by 62969, Upstream of DARS by 65695
rs11678022	2	136809033	0.981903	0.958429	0.988255			Downstream of DARS-AS1 by 43921, Downstream of CXCR4 by 62885, Upstream of DARS by 65779
rs11679933	2	136812931	0.1856	0.172453	0.141165			Downstream of DARS-AS1 by 47819, Downstream of CXCR4 by 58987, Upstream of DARS by 69677
rs749873	2	136817088	0.987815	0.958429	0.992092			Downstream of DARS-AS1 by 51976, Downstream of CXCR4 by 54830, Upstream of DARS by 73834
rs2011946	2	136817616	0.230108	0.172453	0.16361			Downstream of DARS-AS1 by 52504, Downstream of CXCR4 by 54302, Upstream of DARS by 74362
rs2011724	2	136818006	0.983599	0.958429	0.989355			Downstream of DARS-AS1 by 52894, Downstream of CXCR4 by 53912, Upstream of DARS by 74752
rs11681248	2	136820076	0.907782	0.844727	0.858764			Downstream of DARS-AS1 by 54964, Downstream of CXCR4 by 51842, Upstream of DARS by 76822
rs11681659	2	136820960	0.351599	0.269549	0.300637			Downstream of DARS-AS1 by 55848, Downstream of CXCR4 by 50958, Upstream of DARS by 77706
rs12986776	2	136991517	0.827348	0.76258	0.718838
rs11678502	2	136994454	0.927021	0.844727	0.907903
rs13018756	2	137008235	0.990323	0.992868	0.99372
rs10221893	2	137013606	0.973551	0.958429	0.982834
rs4072435	2	137013901	0.972408	0.958429	0.982092
rs4072434	2	137014023	0.967909	0.958429	0.979172
rs13024450	2	137014611	0.967909	0.958429	0.979172
rs4452212	2	137015991	0.958728	0.958429	0.973213
rs151332293	2	137020231	0.948738	0.958429	0.963373
rs13034241	2	137021263	0.940458	0.958429	0.942223
rs34935692	2	137022986	0.91235	0.844727	0.870432
rs12691879	2	137024329	0.811598	0.76258	0.673881
rs13004902	2	137027680	0.249839	0.172453	0.173172
rs12691881	2	137029668	0.144244	0.117292	0.113897
rs12691889	2	137205495	0.720117	0.592478	0.52932
rs10496746	2	137207082	0.78708	0.592478	0.617412
rs114627057	2	137228978	0.264032	0.172453	0.188012
rs13012539	2	137238118	0.102224	0.0825791	0.0565892
rs10205768	2	137300091	0.758465	0.592478	0.565666
rs11682423	2	163595967	0.138657	0.117292	0.106277	KCNH7	intronic	Upstream of LOC101929570 by 29478
rs2060447	2	163600553	0.734275	0.592478	0.539288	KCNH7	intronic	Upstream of LOC101929570 by 24892
rs2655832	2	167602301	0.123452	0.117292	0.0855403
rs150960584	2	168490366	0.499516	0.400953	0.376164
rs1973041	2	237180086	0.34226	0.269549	0.287931			Downstream of IQCA1 by 52703, Upstream of ASB18 by 7098
rs1462300	3	110574371	0.358032	0.269549	0.30601
rs1477840	3	110891105	0.120894	0.117292	0.0820523	PVRL3	intronic	Downstream of PVRL3 by 34698
rs7629689	3	132341110	0.155843	0.117292	0.124934	ACAD11, NPHP3-ACAD11	intronic, intronic	Upstream of UBA5 by 32179, Downstream of ACKR4 by 19625, Downstream of DNAJC13 by 83234, Downstream of NPHP3 by 58342
rs6769642	3	160763469	0.221766	0.172453	0.159567	PPM1L	intronic	Downstream of B3GALNT1 by 38201
rs9869823	3	167729340	0.152267	0.117292	0.122983	GOLIM4	intronic	Downstream of LINC01330 by 87543
rs4547813	4	34281047	0.16479	0.153086	0.129814
rs10008492	4	38765720	0.431568	0.366853	0.346552			Downstream of KLF3 by 62591, Downstream of TLR10 by 8139, Downstream of TLR6 by 59608, Downstream of TLR1 by 32155, Upstream of KLF3-AS1 by 99471
rs6831288	4	41472916	0.209867	0.172453	0.153801	LIMCH1	intronic
rs6842027	4	41473257	0.238797	0.172453	0.167821	LIMCH1	intronic
rs1907134	4	143204051	0.114835	0.0890158	0.0737883	INPP4B	intronic
rs2319567	5	24398596	0.840977	0.76258	0.757742			Downstream of CDH10 by 88612
rs12657647	5	24417998	0.161331	0.153086	0.127928			Downstream of CDH10 by 69210
rs116074720	5	33844562	0.178158	0.153086	0.137105	ADAMTS12	intronic	Upstream of RXFP3 by 91928
rs16891982	5	33951693	0.238529	0.172453	0.167691	SLC45A2	coding	Downstream of RXFP3 by 12670, Downstream of C1QTNF3-AMACR by 35397, Downstream of AMACR by 35397, Downstream of C1QTNF3 by 66269, Upstream of ADAMTS12 by 59569
rs35389	5	33954880	0.167335	0.153086	0.131202	SLC45A2	intronic	Downstream of RXFP3 by 15857, Downstream of C1QTNF3-AMACR by 32210, Downstream of AMACR by 32210, Downstream of C1QTNF3 by 63082, Upstream of ADAMTS12 by 62756
rs17512701	5	53547813	0.378791	0.310763	0.323347	ARL15	intronic	Upstream of LINC01033 by 68960
rs9327612	5	100904472	0.120252	0.117292	0.0811769
rs4835823	5	123550129	0.875556	0.844727	0.81181
rs4835824	5	123550219	0.989774	0.958429	0.993363
rs4835825	5	123550316	0.810264	0.76258	0.670074
rs6595519	5	123550600	0.924588	0.844727	0.90169
rs6595520	5	123550665	0.169375	0.153086	0.132315
rs6595522	5	123550745	0.366573	0.269549	0.313143
rs142067419	5	123551454	0.922301	0.844727	0.895849
rs143316054	5	123553731	0.912126	0.844727	0.869859
rs7716380	5	123554782	0.161177	0.153086	0.127843
rs7712868	5	142122418	0.436752	0.366853	0.347454			Upstream of ARHGAP26 by 27873, Upstream of LOC101926975 by 2746, Upstream of FGF1 by 44783
rs7732591	5	142125177	0.466802	0.400953	0.358719			Upstream of ARHGAP26 by 25114, Upstream of FGF1 by 47542
rs1917028	5	142126756	0.408239	0.366853	0.342493			Upstream of ARHGAP26 by 23535, Upstream of FGF1 by 49121
rs7701728	5	142139688	0.219161	0.172453	0.158305			Upstream of ARHGAP26 by 10603, Downstream of ARHGAP26-AS1 by 99481, Upstream of FGF1 by 62053
rs7735968	5	142141763	0.110557	0.0890158	0.0679544			Upstream of ARHGAP26 by 8528, Downstream of LOC101926975 by 1205, Downstream of ARHGAP26-AS1 by 97406, Upstream of FGF1 by 64128
rs7736578	5	142142348	0.13986	0.117292	0.107918			Upstream of ARHGAP26 by 7943, Downstream of LOC101926975 by 1790, Downstream of ARHGAP26-AS1 by 96821, Upstream of FGF1 by 64713
rs1799295	5	142144986	0.133745	0.117292	0.0995775			Upstream of ARHGAP26 by 5305, Downstream of LOC101926975 by 4428, Downstream of ARHGAP26-AS1 by 94183, Upstream of FGF1 by 67351
rs12522327	5	142369920	0.133744	0.117292	0.099577	ARHGAP26	intronic
rs11167795	5	142371467	0.105018	0.0825791	0.0604003	ARHGAP26	intronic
rs13172733	5	142371680	0.101915	0.0825791	0.0561678	ARHGAP26	intronic
rs11748114	5	180703001	0.574358	0.412521	0.40189			Upstream of LOC100133331 by 47505, Upstream of LOC100132062 by 47505, Upstream of LOC100132287 by 47505, Upstream of OR4F16 by 91286, Upstream of OR4F3 by 91286, Upstream of OR4F29 by 91286, Downstream of TRIM52-AS1 by 3693, Downstream of TRIM41 by 40193, Downstream of CTC-338M12.4 by 18414, Upstream of SNORD96A by 34112, Upstream of SNORD95 by 32625, Upstream of TRIM7 by 70708, Upstream of TRIM5…
rs2770983	5	180704863	0.996368	0.992868	0.997643			Upstream of LOC100133331 by 45643, Upstream of LOC100132062 by 45643, Upstream of LOC100132287 by 45643, Upstream of OR4F16 by 89424, Upstream of OR4F3 by 89424, Upstream of OR4F29 by 89424, Downstream of TRIM52-AS1 by 5555, Downstream of TRIM41 by 42055, Downstream of CTC-338M12.4 by 20276, Upstream of SNORD96A by 35974, Upstream of SNORD95 by 34487, Upstream of TRIM7 by 72570, Upstream of TRIM5…
rs2545082	5	180705617	0.998652	0.992868	0.999125			Upstream of LOC100133331 by 44889, Upstream of LOC100132062 by 44889, Upstream of LOC100132287 by 44889, Upstream of OR4F16 by 88670, Upstream of OR4F3 by 88670, Upstream of OR4F29 by 88670, Downstream of TRIM52-AS1 by 6309, Downstream of TRIM41 by 42809, Downstream of CTC-338M12.4 by 21030, Upstream of SNORD96A by 36728, Upstream of SNORD95 by 35241, Upstream of TRIM7 by 73324, Upstream of TRIM5…
rs4421069	5	180706205	0.98773	0.958429	0.992037			Upstream of LOC100133331 by 44301, Upstream of LOC100132062 by 44301, Upstream of LOC100132287 by 44301, Upstream of OR4F16 by 88082, Upstream of OR4F3 by 88082, Upstream of OR4F29 by 88082, Downstream of TRIM52-AS1 by 6897, Downstream of TRIM41 by 43397, Downstream of CTC-338M12.4 by 21618, Upstream of SNORD96A by 37316, Upstream of SNORD95 by 35829, Upstream of TRIM7 by 73912, Upstream of TRIM5…
rs2545081	5	180707062	0.998506	0.992868	0.99903			Upstream of LOC100133331 by 43444, Upstream of LOC100132062 by 43444, Upstream of LOC100132287 by 43444, Upstream of OR4F16 by 87225, Upstream of OR4F3 by 87225, Upstream of OR4F29 by 87225, Downstream of TRIM52-AS1 by 7754, Downstream of TRIM41 by 44254, Downstream of CTC-338M12.4 by 22475, Upstream of SNORD96A by 38173, Upstream of SNORD95 by 36686, Upstream of TRIM7 by 74769, Upstream of TRIM5…
rs11748654	5	180707952	0.979947	0.958429	0.986985			Upstream of LOC100133331 by 42554, Upstream of LOC100132062 by 42554, Upstream of LOC100132287 by 42554, Upstream of OR4F16 by 86335, Upstream of OR4F3 by 86335, Upstream of OR4F29 by 86335, Downstream of TRIM52-AS1 by 8644, Downstream of TRIM41 by 45144, Downstream of CTC-338M12.4 by 23365, Upstream of SNORD96A by 39063, Upstream of SNORD95 by 37576, Upstream of TRIM7 by 75659, Upstream of TRIM5…
rs11739788	5	180708328	0.981024	0.958429	0.987684			Upstream of LOC100133331 by 42178, Upstream of LOC100132062 by 42178, Upstream of LOC100132287 by 42178, Upstream of OR4F16 by 85959, Upstream of OR4F3 by 85959, Upstream of OR4F29 by 85959, Downstream of TRIM52-AS1 by 9020, Downstream of TRIM41 by 45520, Downstream of CTC-338M12.4 by 23741, Upstream of SNORD96A by 39439, Upstream of SNORD95 by 37952, Upstream of TRIM7 by 76035, Upstream of TRIM5…
rs34969722	5	180709241	0.971603	0.958429	0.981569			Upstream of LOC100133331 by 41265, Upstream of LOC100132062 by 41265, Upstream of LOC100132287 by 41265, Upstream of OR4F16 by 85046, Upstream of OR4F3 by 85046, Upstream of OR4F29 by 85046, Downstream of TRIM52-AS1 by 9933, Downstream of TRIM41 by 46433, Downstream of CTC-338M12.4 by 24654, Upstream of SNORD96A by 40352, Upstream of SNORD95 by 38865, Upstream of TRIM7 by 76948, Upstream of TRIM5…
rs2545061	5	180714439	0.360748	0.269549	0.308279			Upstream of LOC100133331 by 36067, Upstream of LOC100132062 by 36067, Upstream of LOC100132287 by 36067, Upstream of OR4F16 by 79848, Upstream of OR4F3 by 79848, Upstream of OR4F29 by 79848, Downstream of TRIM52-AS1 by 15131, Downstream of TRIM41 by 51631, Downstream of CTC-338M12.4 by 29852, Upstream of SNORD96A by 45550, Upstream of SNORD95 by 44063, Upstream of TRIM7 by 82146, Upstream of TRIM…
rs6923235	6	3289757	0.133719	0.117292	0.0995427	AK096219, SLC22A23, AX746991	3downstream, intronic, 5upstream	Downstream of PSMG4 by 21457, Downstream of SLC22A23 by 33800, Upstream of TUBB2B by 61789, Upstream of LOC100507194 by 93756
rs9378356	6	3291336	0.128657	0.117292	0.0926394	SLC22A23	intronic	Downstream of PSMG4 by 23036, Downstream of SLC22A23 by 32221, Upstream of TUBB2B by 63368, Upstream of LOC100507194 by 95335
rs115070420	6	33031522	0.102824	0.0825791	0.0574079			Upstream of HLA-DPB1 by 12180, Upstream of HLA-DPB2 by 48770, Downstream of BRD2 by 82240, Downstream of COL11A2 by 98946, Downstream of HLA-DPA1 by 823, Upstream of HLA-DOA by 54133
rs9394248	6	34739875	0.101162	0.0825791	0.0551409	SNRPC	intronic	Upstream of UHRF1BP1 by 19918, Upstream of C6orf106 by 75248
rs1183161	6	95521291	0.219737	0.172453	0.158584
rs197888	6	95534355	0.100138	0.0825791	0.0537443
rs9373999	6	108342514	0.112809	0.0890158	0.0710254			Downstream of OSTM1 by 20098, Upstream of SEC63 by 63032
rs6907672	6	108343373	0.180374	0.172453	0.138314			Downstream of OSTM1 by 19239, Upstream of SEC63 by 63891
rs9374000	6	108344923	0.144724	0.117292	0.114551			Downstream of OSTM1 by 17689, Upstream of SEC63 by 65441
rs9386694	6	108346677	0.559252	0.412521	0.397769			Downstream of OSTM1 by 15935, Upstream of SEC63 by 67195
rs10214632	6	108347935	0.699315	0.592478	0.514866			Downstream of OSTM1 by 14677, Upstream of SEC63 by 68453
rs9320248	6	108348238	0.763491	0.592478	0.574755			Downstream of OSTM1 by 14374, Upstream of SEC63 by 68756
rs6900963	6	108349349	0.787145	0.592478	0.617529			Downstream of OSTM1 by 13263, Upstream of SEC63 by 69867
rs6901160	6	108349469	0.76978	0.592478	0.586128			Downstream of OSTM1 by 13143, Upstream of SEC63 by 69987
rs9400178	6	108350173	0.913196	0.844727	0.872592			Downstream of OSTM1 by 12439, Upstream of SEC63 by 70691
rs9400179	6	108350595	0.845161	0.76258	0.769684			Downstream of OSTM1 by 12017, Upstream of SEC63 by 71113
rs1913	6	108351997	0.899613	0.844727	0.83846			Downstream of OSTM1 by 10615, Upstream of SEC63 by 72515
rs9372177	6	108352055	0.904029	0.844727	0.84918			Downstream of OSTM1 by 10557, Upstream of SEC63 by 72573
rs1981482	6	108353412	0.518233	0.412521	0.383286			Downstream of OSTM1 by 9200, Upstream of SEC63 by 73930
rs4945804	6	108354528	0.642201	0.464797	0.480574			Downstream of OSTM1 by 8084, Upstream of SEC63 by 75046
rs9400180	6	108354898	0.645447	0.464797	0.486088			Downstream of OSTM1 by 7714, Upstream of SEC63 by 75416
rs11153101	6	108355570	0.898651	0.844727	0.837394			Downstream of OSTM1 by 7042, Upstream of SEC63 by 76088
rs1534440	6	145017328	0.152032	0.117292	0.122855	UTRN	intronic
rs4463276	6	145055331	0.103318	0.0825791	0.0580812	UTRN	intronic
rs4401675	6	153942665	0.123553	0.117292	0.0856786
rs9478448	6	153943533	0.477499	0.400953	0.364423
rs10226709	7	14797634	0.134194	0.117292	0.10019	DGKB	intronic
rs17168405	7	14804214	0.186793	0.172453	0.141816	DGKB	intronic
rs2191477	7	14806694	0.14639	0.117292	0.116824	DGKB	intronic
rs6954595	7	19938943	0.223745	0.172453	0.160527			Downstream of LOC101927668 by 19660
rs1004245	7	103088409	0.113172	0.0890158	0.07152	SLC26A5	5upstream	Downstream of PSMC2 by 78567, Downstream of RELN by 23821, Upstream of SLC26A5 by 1785
rs10237198	7	103092053	0.133333	0.117292	0.0990168			Downstream of PSMC2 by 82211, Downstream of RELN by 20177, Upstream of SLC26A5 by 5429
rs4732370	7	139077240	0.183454	0.172453	0.139994	LUC7L2, C7orf55-LUC7L2	intronic, intronic	Downstream of UBN2 by 84258, Downstream of C7orf55 by 46175, Downstream of LOC100129148 by 24968, Downstream of KLRG2 by 60847
rs111461944	7	139077903	0.192317	0.172453	0.144828	LUC7L2, C7orf55-LUC7L2	intronic, intronic	Downstream of UBN2 by 84921, Downstream of C7orf55 by 46838, Downstream of LOC100129148 by 24305, Downstream of KLRG2 by 60184
rs6967836	7	139079944	0.179578	0.153086	0.13788	LUC7L2, C7orf55-LUC7L2	intronic, intronic	Downstream of UBN2 by 86962, Downstream of C7orf55 by 48879, Downstream of LOC100129148 by 22264, Downstream of KLRG2 by 58143
rs6467849	7	139080512	0.209353	0.172453	0.153552	LUC7L2, C7orf55-LUC7L2	intronic, intronic	Downstream of UBN2 by 87530, Downstream of C7orf55 by 49447, Downstream of LOC100129148 by 21696, Downstream of KLRG2 by 57575
rs1986447	7	139082080	0.18207	0.172453	0.139239	LUC7L2, C7orf55-LUC7L2	intronic, intronic	Downstream of UBN2 by 89098, Downstream of C7orf55 by 51015, Downstream of LOC100129148 by 20128, Downstream of KLRG2 by 56007
rs7779900	7	139082987	0.197021	0.172453	0.147394	LUC7L2, C7orf55-LUC7L2	intronic, intronic	Downstream of UBN2 by 90005, Downstream of C7orf55 by 51922, Downstream of LOC100129148 by 19221, Downstream of KLRG2 by 55100
rs7799165	7	139084957	0.171002	0.153086	0.133202	LUC7L2, C7orf55-LUC7L2	intronic, intronic	Downstream of UBN2 by 91975, Downstream of C7orf55 by 53892, Downstream of LOC100129148 by 17251, Downstream of KLRG2 by 53130
rs7799201	7	139085019	0.204162	0.172453	0.151036	LUC7L2, C7orf55-LUC7L2	intronic, intronic	Downstream of UBN2 by 92037, Downstream of C7orf55 by 53954, Downstream of LOC100129148 by 17189, Downstream of KLRG2 by 53068
rs9640925	7	139085288	0.204162	0.172453	0.151036	LUC7L2, C7orf55-LUC7L2	intronic, intronic	Downstream of UBN2 by 92306, Downstream of C7orf55 by 54223, Downstream of LOC100129148 by 16920, Downstream of KLRG2 by 52799
rs7804388	7	139086413	0.106953	0.0825791	0.063039	LUC7L2, C7orf55-LUC7L2	intronic, intronic	Downstream of UBN2 by 93431, Downstream of C7orf55 by 55348, Downstream of LOC100129148 by 15795, Downstream of KLRG2 by 51674
rs10242419	7	139089380	0.154657	0.117292	0.124287	LUC7L2, C7orf55-LUC7L2	intronic, intronic	Downstream of UBN2 by 96398, Downstream of C7orf55 by 58315, Downstream of LOC100129148 by 12828, Downstream of KLRG2 by 48707
rs2355787	7	139089928	0.156301	0.117292	0.125184	LUC7L2, C7orf55-LUC7L2	intronic, intronic	Downstream of UBN2 by 96946, Downstream of C7orf55 by 58863, Downstream of LOC100129148 by 12280, Downstream of KLRG2 by 48159
rs10279160	7	139090761	0.289866	0.186336	0.215187	LUC7L2, C7orf55-LUC7L2	intronic, intronic	Downstream of UBN2 by 97779, Downstream of C7orf55 by 59696, Downstream of LOC100129148 by 11447, Downstream of KLRG2 by 47326
rs4732374	7	139091453	0.243903	0.172453	0.170295	LUC7L2, C7orf55-LUC7L2	intronic, intronic	Downstream of UBN2 by 98471, Downstream of C7orf55 by 60388, Downstream of LOC100129148 by 10755, Downstream of KLRG2 by 46634
rs9642121	7	139092621	0.120901	0.117292	0.0820612	LUC7L2, C7orf55-LUC7L2	intronic, intronic	Downstream of UBN2 by 99639, Downstream of C7orf55 by 61556, Downstream of LOC100129148 by 9587, Downstream of KLRG2 by 45466
rs2938223	8	30116669	0.412253	0.366853	0.343192			Downstream of DCTN6 by 75514, Upstream of MIR548O2 by 8456
rs2958775	8	30120626	0.473062	0.400953	0.362057			Downstream of DCTN6 by 79471, Upstream of MIR548O2 by 12413
rs2062789	8	30122410	0.303412	0.231965	0.230861			Downstream of DCTN6 by 81255, Upstream of MIR548O2 by 14197
rs2958773	8	30123163	0.395265	0.366853	0.337105			Downstream of DCTN6 by 82008, Upstream of MIR548O2 by 14950
rs2938209	8	30126145	0.297962	0.215547	0.223705			Downstream of DCTN6 by 84990, Upstream of MIR548O2 by 17932
rs2958764	8	30126217	0.25039	0.172453	0.17366			Downstream of DCTN6 by 85062, Upstream of MIR548O2 by 18004
rs2958763	8	30126433	0.189546	0.172453	0.143317			Downstream of DCTN6 by 85278, Upstream of MIR548O2 by 18220
rs2938206	8	30127459	0.169684	0.153086	0.132483			Downstream of DCTN6 by 86304, Upstream of MIR548O2 by 19246
rs2919305	8	62207970	0.131991	0.117292	0.0971859	CLVS1	intronic
rs10090442	8	62208955	0.141745	0.117292	0.110489	CLVS1	intronic
rs3134020	8	94981172	0.30129	0.231965	0.227743			Downstream of PDP1 by 42876, Upstream of MIR378D2 by 52825
rs931615	8	115653961	0.241759	0.172453	0.169256
rs10808483	8	117669202	0.132593	0.117292	0.0980074	EIF3H	intronic
rs34007155	8	117671808	0.177518	0.153086	0.136757	EIF3H	intronic
rs1952689	9	16723226	0.147338	0.117292	0.118117	BNC2	intronic
rs10962554	9	16729697	0.26108	0.172453	0.184906	BNC2	intronic
rs13296274	9	16729959	0.163222	0.153086	0.128959	BNC2	intronic
rs10756796	9	16730974	0.283442	0.186336	0.20843	BNC2	intronic
rs10810598	9	16733799	0.254769	0.172453	0.178267	BNC2	intronic
rs62541515	9	16736136	0.187445	0.172453	0.142171	BNC2	intronic
rs13284478	9	16736163	0.301204	0.231965	0.227617	BNC2	intronic
rs10810601	9	16736867	0.230494	0.172453	0.163797	BNC2	intronic
rs34259118	9	16737280	0.236235	0.172453	0.166579	BNC2	intronic
rs35007358	9	16737384	0.172796	0.153086	0.134181	BNC2	intronic
rs10756798	9	16739763	0.586253	0.412521	0.405136	BNC2	intronic
rs10756799	9	16739893	0.584756	0.412521	0.404727	BNC2	intronic
rs10756800	9	16739894	0.584756	0.412521	0.404727	BNC2	intronic
rs10756801	9	16740110	0.613468	0.412521	0.431765	BNC2	intronic
rs10962559	9	16743408	0.555779	0.412521	0.396822	BNC2	intronic
rs10962560	9	16744121	0.355217	0.269549	0.303659	BNC2	intronic
rs10810604	9	16744807	0.202413	0.172453	0.150188	BNC2	intronic
rs944207	9	16758710	0.127742	0.117292	0.0913908	BNC2	intronic
rs13294647	9	16759161	0.160468	0.153086	0.127457	BNC2	intronic
rs10962570	9	16759357	0.207021	0.172453	0.152422	BNC2	intronic
rs10810616	9	16761597	0.423226	0.366853	0.345101	BNC2	intronic
rs10962572	9	16762034	0.236027	0.172453	0.166479	BNC2	intronic
rs10810619	9	16763140	0.50293	0.400953	0.377525	BNC2	intronic
rs11793056	9	16765339	0.442177	0.366853	0.348398	BNC2	intronic
rs12343424	9	16770229	0.148974	0.117292	0.120347	BNC2	intronic
rs10962596	9	16792200	0.144596	0.117292	0.114377	BNC2	intronic
rs10962597	9	16794348	0.12418	0.117292	0.0865339	BNC2	intronic
rs12554465	9	38753522	0.183984	0.172453	0.140283
rs7869277	9	90910752	0.232865	0.172453	0.164946			Upstream of SPIN1 by 92544
rs7848237	9	90912580	0.251097	0.172453	0.174404			Upstream of SPIN1 by 90716
rs4877133	9	90915943	0.698753	0.592478	0.514626			Upstream of SPIN1 by 87353
rs7865913	9	90917530	0.971557	0.958429	0.98154			Upstream of SPIN1 by 85766
rs11142231	9	90919593	0.996782	0.992868	0.997911			Upstream of SPIN1 by 83703
rs6560080	9	90959049	0.129967	0.117292	0.0944264			Upstream of SPIN1 by 44247
rs7045685	9	90959241	0.109006	0.0825791	0.0658393			Upstream of SPIN1 by 44055
rs6560082	9	90962116	0.318915	0.263517	0.253636			Upstream of SPIN1 by 41180
rs7034316	9	90964992	0.893008	0.844727	0.831143			Upstream of SPIN1 by 38304
rs10121008	9	90966143	0.921535	0.844727	0.893893			Upstream of SPIN1 by 37153
rs10868760	9	90966333	0.898112	0.844727	0.836798			Upstream of SPIN1 by 36963
rs10868761	9	90966644	0.704292	0.592478	0.51818			Upstream of SPIN1 by 36652
rs7854440	9	90967040	0.399486	0.366853	0.34063			Upstream of SPIN1 by 36256
rs7046066	9	90973076	0.990321	0.992868	0.993718			Upstream of SPIN1 by 30220
rs7858100	9	90973389	0.960423	0.958429	0.974313			Upstream of SPIN1 by 29907
rs7019992	9	90974358	0.835476	0.76258	0.74204			Upstream of SPIN1 by 28938
rs7856716	9	90979674	0.98637	0.958429	0.991154			Upstream of SPIN1 by 23622
rs6560083	9	90985045	0.969733	0.958429	0.980356			Upstream of SPIN1 by 18251
rs75525955	10	23879617	0.351414	0.269549	0.300483
rs2484993	10	31510139	0.101389	0.0825791	0.0554505			Upstream of ZEB1 by 97961, Downstream of ZEB1-AS1 by 95317
rs6481383	10	60002345	0.960206	0.958429	0.974173	IPMK	intronic	Upstream of UBE2D1 by 92393, Upstream of CISD1 by 26516
rs72795677	10	60002473	0.579005	0.412521	0.403158	IPMK	intronic	Upstream of UBE2D1 by 92265, Upstream of CISD1 by 26388
rs2486482	10	60002618	0.945718	0.958429	0.955659	IPMK	intronic	Upstream of UBE2D1 by 92120, Upstream of CISD1 by 26243
rs1988578	10	60003200	0.226922	0.172453	0.162066	IPMK	intronic	Upstream of UBE2D1 by 91538, Upstream of CISD1 by 25661
rs7913200	10	65912768	0.167581	0.153086	0.131336
rs10995842	10	65973814	0.161548	0.153086	0.128046
rs11000301	10	74206576	0.126484	0.117292	0.0896762	MICU1, MIR1256	intronic, non-coding intronic	Upstream of DNAJB12 by 91669
rs2486642	10	98579208	0.17617	0.153086	0.136021			Upstream of LCOR by 12808, Downstream of MIR607 by 9217, Upstream of PIK3AP1 by 98929
rs9419828	10	98579557	0.281077	0.186336	0.205942			Upstream of LCOR by 12459, Downstream of MIR607 by 8868, Upstream of PIK3AP1 by 99278
rs681291	11	63195732	0.116127	0.0890158	0.0755501			Upstream of LGALS12 by 77791, Downstream of SLC22A9 by 18020, Downstream of HRASLS5 by 33143
rs1790321	11	71097633	0.102806	0.0825791	0.0573838			Upstream of NADSYN1 by 66583, Upstream of MIR6754 by 86915, Downstream of DHCR7 by 47823, Downstream of FLJ42102 by 19158
rs7948095	11	78327102	0.101576	0.0825791	0.0557061			Downstream of LOC101928896 by 57491, Downstream of TENM4 by 37225, Upstream of NARS2 by 41193
rs12274577	11	78336024	0.127834	0.117292	0.0915164			Downstream of LOC101928896 by 66413, Downstream of TENM4 by 28303, Upstream of NARS2 by 50115
rs2155809	11	120148567	0.302703	0.231965	0.229819	POU2F3	intronic	Upstream of TMEM136 by 47270, Upstream of ARHGEF12 by 59050, Downstream of OAF by 47917, Upstream of LOC649133 by 11926
rs1941409	11	120150500	0.396514	0.366853	0.338149	POU2F3	intronic	Upstream of TMEM136 by 45337, Upstream of ARHGEF12 by 57117, Downstream of OAF by 49850, Upstream of LOC649133 by 13859
rs7296758	12	33260337	0.133202	0.117292	0.0988373
rs11052452	12	33260474	0.17645	0.153086	0.136174
rs10858776	12	89097928	0.688124	0.592478	0.51009
rs10777136	12	89098490	0.75364	0.592478	0.556941
rs66473113	12	89101825	0.371548	0.310763	0.317299
rs12820385	12	89103436	0.227846	0.172453	0.162514
rs10777137	12	89109598	0.184863	0.172453	0.140763
rs10745490	12	89116470	0.145472	0.117292	0.115572
rs7314684	12	89119859	0.117965	0.0890158	0.0780571
rs1528122	12	89121158	0.133054	0.117292	0.0986358
rs1026654	12	89128000	0.236366	0.172453	0.166643
rs7137093	12	111759536	0.222159	0.172453	0.159758	CUX2	intronic	Upstream of SH2B3 by 84215, Downstream of MIR6760 by 17523, Downstream of FAM109A by 38918
rs7295628	12	112655948	0.152753	0.117292	0.123248	HECTD4	intronic	Downstream of TRAFD1 by 64540, Upstream of MIR6861 by 54823
rs4242973	13	79096837	0.27839	0.186336	0.203116	RNF219-AS1	non-coding intronic	Downstream of POU4F1 by 76392, Downstream of RNF219 by 91583
rs12428925	13	114284358	0.636226	0.464797	0.470424	TFDP1	intronic	Upstream of GRK1 by 37238, Downstream of TMCO3 by 79814, Downstream of ATP4B by 18763
rs12428926	13	114284372	0.636226	0.464797	0.470424	TFDP1	intronic	Upstream of GRK1 by 37224, Downstream of TMCO3 by 79828, Downstream of ATP4B by 18749
rs3751451	13	114288085	0.833945	0.76258	0.737669	TFDP1	intronic	Upstream of GRK1 by 33511, Downstream of TMCO3 by 83541, Downstream of ATP4B by 15036
rs4150792	13	114288971	0.854041	0.76258	0.787975	TFDP1	intronic	Upstream of GRK1 by 32625, Downstream of TMCO3 by 84427, Downstream of ATP4B by 14150
rs4150804	13	114289840	0.979084	0.958429	0.986425	TFDP1	intronic	Upstream of GRK1 by 31756, Downstream of TMCO3 by 85296, Downstream of ATP4B by 13281
rs1255776	14	63996980	0.127872	0.117292	0.0915688	PPP2R5E	intronic	Downstream of WDR89 by 66776, Upstream of PPP2R5E by 22024
rs1255777	14	63997202	0.90061	0.844727	0.840447	PPP2R5E	intronic	Downstream of WDR89 by 66554, Upstream of PPP2R5E by 22246
rs1255788	14	64004945	0.77919	0.592478	0.603143	PPP2R5E	intronic	Downstream of WDR89 by 58811, Upstream of PPP2R5E by 29989
rs1255718	14	64008809	0.50456	0.400953	0.378139	PPP2R5E	intronic	Downstream of WDR89 by 54947, Upstream of PPP2R5E by 33853
rs1271563	14	64009489	0.557414	0.412521	0.397268	PPP2R5E	intronic	Downstream of WDR89 by 54267, Upstream of PPP2R5E by 34533
rs1255721	14	64010334	0.135911	0.117292	0.102533	PPP2R5E	5upstream	Downstream of WDR89 by 53422, Upstream of PPP2R5E by 255
rs1255722	14	64010837	0.215647	0.172453	0.156602	PPP2R5E	5upstream	Downstream of WDR89 by 52919, Upstream of PPP2R5E by 758
rs1255723	14	64011246	0.10261	0.0825791	0.0571161	PPP2R5E	5upstream	Downstream of WDR89 by 52510, Upstream of PPP2R5E by 1167
rs1255735	14	64019441	0.167765	0.153086	0.131437			Downstream of WDR89 by 44315, Upstream of PPP2R5E by 9362
rs1255737	14	64020720	0.121113	0.117292	0.0823501			Downstream of WDR89 by 43036, Upstream of PPP2R5E by 10641
rs145849590	14	77212084	0.305567	0.231965	0.234026			Upstream of VASH1 by 16150, Upstream of LRRC74A by 80640, Downstream of ANGEL1 by 41501, Downstream of LOC100506603 by 35991
rs77000175	14	77213003	0.195292	0.172453	0.146451			Upstream of VASH1 by 15231, Upstream of LRRC74A by 79721, Downstream of ANGEL1 by 40582, Downstream of LOC100506603 by 35072
rs8012970	14	101168491	0.110905	0.0890158	0.0684285			Upstream of DLK1 by 24710, Downstream of LINC00523 by 29410
rs12881545	14	101176212	0.272205	0.186336	0.196609			Upstream of DLK1 by 16989, Downstream of LINC00523 by 37131
rs12881760	14	101176335	0.325011	0.263517	0.262591			Upstream of DLK1 by 16866, Downstream of LINC00523 by 37254
rs1129038	15	28356859	0.909199	0.844727	0.862384	HERC2	3utr	Upstream of OCA2 by 12401
rs7494942	15	28364059	0.17343	0.153086	0.134527	HERC2	5upstream	Upstream of OCA2 by 19601
rs12913832	15	28365618	0.98752	0.958429	0.9919	HERC2	intronic	Upstream of OCA2 by 21160
rs12916300	15	28410491	0.38176	0.366853	0.325827	HERC2	intronic	Upstream of OCA2 by 66033
rs1667392	15	28533565	0.380212	0.348602	0.324534	HERC2	intronic	Upstream of GOLGA8F by 90218, Upstream of GOLGA8G by 90218
rs1667390	15	28537701	0.690787	0.592478	0.511227	HERC2	intronic	Upstream of GOLGA8F by 86082, Upstream of GOLGA8G by 86082
rs1635166	15	28539834	0.451221	0.366853	0.35041	HERC2	intronic	Upstream of GOLGA8F by 83949, Upstream of GOLGA8G by 83949
rs7167765	15	31913356	0.118671	0.0890158	0.0790208	OTUD7A	intronic
rs140098751	15	31915264	0.726651	0.592478	0.533921	OTUD7A	intronic
rs8026705	15	31917274	0.705792	0.592478	0.519236	OTUD7A	intronic
rs1288097	15	45141373	0.347453	0.269549	0.29556			Downstream of TRIM69 by 81346
rs1288103	15	45145386	0.103245	0.0825791	0.0579825			Downstream of TRIM69 by 85359
rs72737940	15	48318569	0.378854	0.310763	0.323399			Upstream of SLC24A5 by 94599
rs2250072	15	48384907	0.518553	0.412521	0.383407			Upstream of CTXN2 by 98959, Upstream of SLC24A5 by 28261, Downstream of MYEF2 by 46717
rs1834640	15	48392165	0.497607	0.400953	0.375146			Upstream of CTXN2 by 91701, Upstream of SLC24A5 by 21003, Downstream of MYEF2 by 39459
rs1559857	15	48396808	0.341257	0.269549	0.286458			Upstream of CTXN2 by 87058, Upstream of SLC24A5 by 16360, Downstream of MYEF2 by 34816
rs2675345	15	48400199	0.982243	0.958429	0.988475			Upstream of CTXN2 by 83667, Upstream of SLC12A1 by 98298, Upstream of SLC24A5 by 12969, Downstream of MYEF2 by 31425
rs2675346	15	48411821	0.751072	0.592478	0.552298	SLC24A5	5upstream	Upstream of CTXN2 by 72045, Upstream of SLC12A1 by 86676, Upstream of SLC24A5 by 1347, Downstream of MYEF2 by 19803
rs2433354	15	48414969	0.687653	0.592478	0.509889	SLC24A5	3utr	Upstream of CTXN2 by 68897, Upstream of SLC12A1 by 83528, Downstream of MYEF2 by 16655
rs2675347	15	48418645	0.741875	0.592478	0.544638	SLC24A5	3downstream	Upstream of CTXN2 by 65221, Upstream of SLC12A1 by 79852, Downstream of MYEF2 by 12979
rs2555364	15	48419386	0.706064	0.592478	0.519427	SLC24A5	intronic	Upstream of CTXN2 by 64480, Upstream of SLC12A1 by 79111, Downstream of MYEF2 by 12238
rs2675348	15	48420744	0.876282	0.844727	0.812614	SLC24A5	intronic	Upstream of CTXN2 by 63122, Upstream of SLC12A1 by 77753, Downstream of MYEF2 by 10880
rs1426654	15	48426484	0.998726	0.992868	0.999173	SLC24A5, AK021664	coding, 3downstream	Upstream of CTXN2 by 57382, Upstream of SLC12A1 by 72013, Downstream of MYEF2 by 5140
rs2470102	15	48433494	0.993268	0.992868	0.995631	SLC24A5, MYEF2	intronic, 3utr	Upstream of CTXN2 by 50372, Upstream of SLC12A1 by 65003, Downstream of MYEF2 by 11009
rs2469597	15	48438269	0.687694	0.592478	0.509907	MYEF2	intronic	Upstream of CTXN2 by 45597, Upstream of SLC12A1 by 60228, Downstream of SLC24A5 by 3680, Downstream of MYEF2 by 6234
rs2459394	15	48444748	0.754631	0.592478	0.558734	MYEF2	5upstream	Upstream of CTXN2 by 39118, Upstream of SLC12A1 by 53749, Downstream of SLC24A5 by 10159
rs2675349	15	48445387	0.805145	0.592478	0.65546	MYEF2	5upstream	Upstream of CTXN2 by 38479, Upstream of SLC12A1 by 53110, Downstream of SLC24A5 by 10798
rs8037198	15	48448864	0.749759	0.592478	0.550189	MYEF2	intronic	Upstream of CTXN2 by 35002, Upstream of SLC12A1 by 49633, Downstream of SLC24A5 by 14275
rs8028919	15	48460188	0.961327	0.958429	0.9749	MYEF2	intronic	Upstream of CTXN2 by 23678, Upstream of SLC12A1 by 38309, Downstream of SLC24A5 by 25599
rs3817315	15	48461146	0.769395	0.592478	0.585432	MYEF2	intronic	Upstream of CTXN2 by 22720, Upstream of SLC12A1 by 37351, Downstream of SLC24A5 by 26557
rs11070627	15	48471524	0.101934	0.0825791	0.0561946	MYEF2	5upstream	Upstream of CTXN2 by 12342, Upstream of SLC12A1 by 26973, Downstream of SLC24A5 by 36935, Upstream of MYEF2 by 966
rs7176767	15	48480478	0.190006	0.172453	0.143568			Upstream of CTXN2 by 3388, Upstream of SLC12A1 by 18019, Downstream of SLC24A5 by 45889, Upstream of MYEF2 by 9920
rs7176599	15	48480491	0.442341	0.366853	0.348426			Upstream of CTXN2 by 3375, Upstream of SLC12A1 by 18006, Downstream of SLC24A5 by 45902, Upstream of MYEF2 by 9933
rs2413887	15	48485926	0.99506	0.992868	0.996794	CTXN2, SLC12A1	intronic, intronic	Upstream of SLC12A1 by 12571, Downstream of SLC24A5 by 51337, Upstream of MYEF2 by 15368
rs7170537	15	48486980	0.195313	0.172453	0.146463	CTXN2, SLC12A1	intronic, intronic	Upstream of SLC12A1 by 11517, Downstream of SLC24A5 by 52391, Upstream of MYEF2 by 16422
rs12593011	15	48487710	0.310236	0.263517	0.240886	CTXN2, SLC12A1	intronic, intronic	Upstream of SLC12A1 by 10787, Downstream of SLC24A5 by 53121, Upstream of MYEF2 by 17152
rs12913316	15	48487854	0.230894	0.172453	0.163991	CTXN2, SLC12A1	intronic, intronic	Upstream of SLC12A1 by 10643, Downstream of SLC24A5 by 53265, Upstream of MYEF2 by 17296
rs2413888	15	48487982	0.165345	0.153086	0.130116	CTXN2, SLC12A1	intronic, intronic	Upstream of SLC12A1 by 10515, Downstream of SLC24A5 by 53393, Upstream of MYEF2 by 17424
rs4774513	15	48491543	0.216333	0.172453	0.156935	CTXN2, SLC12A1	intronic, intronic	Upstream of SLC12A1 by 6954, Downstream of SLC24A5 by 56954, Upstream of MYEF2 by 20985
rs1320052	15	48495508	0.150156	0.117292	0.121832	CTXN2, SLC12A1	3utr, intronic	Upstream of SLC12A1 by 2989, Downstream of SLC24A5 by 60919, Upstream of MYEF2 by 24950
rs7170260	15	48501080	0.119989	0.114577	0.0808179	SLC12A1	intronic	Downstream of CTXN2 by 5129, Downstream of SLC24A5 by 66491, Upstream of MYEF2 by 30522
rs8023477	15	48506574	0.125655	0.117292	0.0885447	SLC12A1	intronic	Downstream of CTXN2 by 10623, Downstream of SLC24A5 by 71985, Upstream of MYEF2 by 36016
rs8032420	15	48545381	0.102881	0.0825791	0.0574862	SLC12A1	intronic	Upstream of DUT by 78239, Downstream of CTXN2 by 49430, Upstream of MYEF2 by 74823
rs10851463	15	48575426	0.85207	0.76258	0.785792	SLC12A1	intronic	Upstream of DUT by 48194, Downstream of CTXN2 by 79475
rs1820491	15	48603442	0.111216	0.0890158	0.0688524			Upstream of DUT by 20178, Downstream of SLC12A1 by 7167, Downstream of FBN1 by 97060
rs11631385	15	48608083	0.662154	0.592478	0.499008			Upstream of DUT by 15537, Downstream of SLC12A1 by 11808, Downstream of FBN1 by 92419
rs11637235	15	48633153	0.283595	0.186336	0.208591	DUT	intronic	Downstream of SLC12A1 by 36878, Downstream of FBN1 by 67349
rs4508401	15	91514721	0.439774	0.366853	0.34798	PRC1, PRC1-AS1	intronic, non-coding intronic	Upstream of LOC101926911 by 51130, Downstream of FES by 75715, Downstream of FURIN by 88033, Downstream of RCCD1 by 8366, Downstream of UNC45A by 17398, Downstream of MAN2A2 by 48906, Downstream of VPS33B by 26924, Upstream of HDDC3 by 38922
rs1443256	15	91516015	0.216243	0.172453	0.156891	PRC1, PRC1-AS1	intronic, non-coding intronic	Upstream of LOC101926911 by 49836, Downstream of FES by 77009, Downstream of FURIN by 89327, Downstream of RCCD1 by 9660, Downstream of UNC45A by 18692, Downstream of MAN2A2 by 50200, Downstream of VPS33B by 25630, Upstream of HDDC3 by 40216
rs12898311	15	91517780	0.224814	0.172453	0.161044	PRC1, PRC1-AS1	intronic, non-coding intronic	Upstream of LOC101926911 by 48071, Downstream of FES by 78774, Downstream of FURIN by 91092, Downstream of RCCD1 by 11425, Downstream of UNC45A by 20457, Downstream of MAN2A2 by 51965, Downstream of VPS33B by 23865, Upstream of HDDC3 by 41981
rs8031915	15	91519291	0.190784	0.172453	0.143993	PRC1, PRC1-AS1	intronic, non-coding intronic	Upstream of LOC101926911 by 46560, Downstream of FES by 80285, Downstream of FURIN by 92603, Downstream of RCCD1 by 12936, Downstream of UNC45A by 21968, Downstream of MAN2A2 by 53476, Downstream of VPS33B by 22354, Upstream of HDDC3 by 43492
rs8037254	15	91520099	0.171691	0.153086	0.133578	PRC1, PRC1-AS1	intronic, non-coding intronic	Upstream of LOC101926911 by 45752, Downstream of FES by 81093, Downstream of FURIN by 93411, Downstream of RCCD1 by 13744, Downstream of UNC45A by 22776, Downstream of MAN2A2 by 54284, Downstream of VPS33B by 21546, Upstream of HDDC3 by 44300
rs12595029	15	91520159	0.222454	0.172453	0.159901	PRC1, PRC1-AS1	intronic, non-coding intronic	Upstream of LOC101926911 by 45692, Downstream of FES by 81153, Downstream of FURIN by 93471, Downstream of RCCD1 by 13804, Downstream of UNC45A by 22836, Downstream of MAN2A2 by 54344, Downstream of VPS33B by 21486, Upstream of HDDC3 by 44360
rs2967340	16	82257551	0.135176	0.117292	0.10153			Upstream of MPHOSPH6 by 53722
rs1084906	17	3236291	0.168341	0.153086	0.131751			Upstream of OR3A3 by 87570, Downstream of OR3A4P by 21551, Downstream of OR1D4 by 91732, Downstream of OR1E1 by 64468, Downstream of OR1E2 by 99872, Upstream of OR3A1 by 40415, Upstream of OR3A2 by 54023
rs329629	17	3238989	0.112005	0.0890158	0.0699295			Upstream of OR3A3 by 84872, Downstream of OR3A4P by 24249, Downstream of OR1D4 by 94430, Downstream of OR1E1 by 61770, Downstream of OR1E2 by 97174, Upstream of OR3A1 by 43113, Upstream of OR3A2 by 56721
rs1533034	17	19153175	0.239591	0.172453	0.168206	EPN2	intronic	Upstream of EPN2-IT1 by 21530, Downstream of LOC79999 by 26132, Downstream of GRAPL by 91027, Downstream of LOC388436 by 26132, Downstream of B9D1 by 87691, Downstream of MIR1180 by 94643, Downstream of EPN2-AS1 by 46733, Upstream of LOC79999 by 90990, Upstream of LOC388436 by 90990
rs28579632	17	19157726	0.399082	0.366853	0.340293	EPN2	intronic	Upstream of EPN2-IT1 by 16979, Downstream of LOC79999 by 30683, Downstream of GRAPL by 95578, Downstream of LOC388436 by 30683, Downstream of B9D1 by 83140, Downstream of MIR1180 by 90092, Downstream of EPN2-AS1 by 42182, Upstream of LOC79999 by 95541, Upstream of LOC388436 by 95541
rs28582509	17	19165179	0.699388	0.592478	0.514897	EPN2	intronic	Upstream of EPN2-IT1 by 9526, Downstream of LOC79999 by 38136, Downstream of LOC388436 by 38136, Downstream of B9D1 by 75687, Downstream of MIR1180 by 82639, Downstream of EPN2-AS1 by 34729
rs4924967	17	19172196	0.197599	0.172453	0.14771	EPN2	intronic	Upstream of EPN2-IT1 by 2509, Downstream of LOC79999 by 45153, Downstream of LOC388436 by 45153, Downstream of B9D1 by 68670, Downstream of MIR1180 by 75622, Downstream of EPN2-AS1 by 27712
rs28760541	17	19172505	0.224086	0.172453	0.160692	EPN2	intronic	Upstream of EPN2-IT1 by 2200, Downstream of LOC79999 by 45462, Downstream of LOC388436 by 45462, Downstream of B9D1 by 68361, Downstream of MIR1180 by 75313, Downstream of EPN2-AS1 by 27403
rs1467028	17	19174874	0.179147	0.153086	0.137645	EPN2, EPN2-IT1	intronic, non-coding	Downstream of LOC79999 by 47831, Downstream of LOC388436 by 47831, Downstream of B9D1 by 65992, Downstream of MIR1180 by 72944, Downstream of EPN2-AS1 by 25034
rs28591622	17	19175317	0.128321	0.117292	0.0921803	EPN2, EPN2-IT1	intronic, non-coding intronic	Downstream of LOC79999 by 48274, Downstream of LOC388436 by 48274, Downstream of B9D1 by 65549, Downstream of MIR1180 by 72501, Downstream of EPN2-AS1 by 24591
rs9897522	17	58534847	0.173818	0.153086	0.134738	APPBP2	intronic	Downstream of C17orf64 by 26060, Upstream of USP32 by 65261
rs8066727	17	58544953	0.652088	0.592478	0.494712	APPBP2	intronic	Upstream of LOC388406 by 96953, Downstream of C17orf64 by 36166, Upstream of USP32 by 75367
rs111843855	17	58839455	0.226516	0.172453	0.161869	BCAS3	intronic	Downstream of PPM1D by 95815
rs111628646	17	58839909	0.216806	0.172453	0.157164	BCAS3	intronic	Downstream of PPM1D by 96269
rs142382323	17	58840366	0.279101	0.186336	0.203863	BCAS3	intronic	Downstream of PPM1D by 96726
rs4791228	17	63176565	0.213067	0.172453	0.155352	RGS9	intronic	Downstream of LOC100507002 by 69353
rs7211506	17	63177116	0.2512	0.172453	0.174512	RGS9	intronic	Downstream of LOC100507002 by 69904
rs7207726	17	63184823	0.102608	0.0825791	0.0571131	RGS9	intronic	Downstream of LOC100507002 by 77611
rs9916525	17	63211437	0.814473	0.76258	0.682087	RGS9	intronic	Downstream of RGS9 by 4657
rs4790947	17	63365960	0.154448	0.117292	0.124173
rs9789208	18	20210259	0.100952	0.0825791	0.0548546			Downstream of LOC101927571 by 93194
rs10048248	18	20211943	0.245399	0.172453	0.17102			Downstream of LOC101927571 by 91510
rs55956619	18	21603805	0.130862	0.117292	0.0956461	TTC39C	intronic	Upstream of TTC39C by 89511, Downstream of TTC39C by 3543, Downstream of LAMA3 by 68776, Upstream of TTC39C-AS1 by 8381
rs953786	18	21605787	0.3702	0.297341	0.316172	TTC39C	intronic	Upstream of TTC39C by 87529, Downstream of TTC39C by 5525, Downstream of LAMA3 by 70758, Upstream of TTC39C-AS1 by 10363
rs4805850	19	33565938	0.980785	0.958429	0.987529			Upstream of WDR88 by 57059, Upstream of GPATCH1 by 5847, Downstream of C19orf40 by 97537, Upstream of RHPN2 by 10114
rs10413009	19	33574845	0.2467	0.172453	0.171651	GPATCH1	intronic	Upstream of WDR88 by 48152, Upstream of RHPN2 by 19021
rs6510344	19	33583942	0.934502	0.943973	0.927012	GPATCH1	intronic	Upstream of WDR88 by 39055, Upstream of RHPN2 by 28118
rs7249097	19	33589144	0.982655	0.958429	0.988743	GPATCH1	intronic	Upstream of WDR88 by 33853, Upstream of LRP3 by 96454, Upstream of RHPN2 by 33320
rs7246566	19	33589618	0.978031	0.958429	0.985742	GPATCH1	intronic	Upstream of WDR88 by 33379, Upstream of LRP3 by 95980, Upstream of RHPN2 by 33794
rs10421769	19	33605312	0.377631	0.310763	0.322378	GPATCH1	coding	Upstream of WDR88 by 17685, Upstream of LRP3 by 80286, Downstream of SLC7A10 by 94257, Upstream of RHPN2 by 49488
rs8107275	19	33605778	0.346965	0.269549	0.294844	GPATCH1	intronic	Upstream of WDR88 by 17219, Upstream of LRP3 by 79820, Downstream of SLC7A10 by 93791, Upstream of RHPN2 by 49954
rs2254801	20	7917795	0.123765	0.117292	0.0859678	HAO1	intronic	Downstream of TMX4 by 40204
rs6055408	20	7929520	0.142675	0.117292	0.111757			Downstream of TMX4 by 28479, Upstream of HAO1 by 8427
rs115747027	20	22063265	0.19283	0.172453	0.145109			Downstream of LINC01432 by 7973
rs6025826	20	56419331	0.109558	0.0825791	0.0665919			Upstream of MIR4532 by 51118
rs6025829	20	56423487	0.411176	0.366853	0.343004			Upstream of MIR4532 by 46962
rs2823892	21	17948888	0.209641	0.172453	0.153691	LINC00478	non-coding intronic	Upstream of MIR125B2 by 13668, Downstream of MIR99A by 37399, Downstream of MIRLET7C by 36657
rs2823893	21	17949053	0.195343	0.172453	0.146479	LINC00478	non-coding intronic	Upstream of MIR125B2 by 13503, Downstream of MIR99A by 37564, Downstream of MIRLET7C by 36822
rs7511159	22	50307896	0.162439	0.153086	0.128532	ALG12	intronic	Upstream of CRELD2 by 4381, Upstream of PIM3 by 46246, Upstream of MIR6821 by 48617, Downstream of ZBED4 by 24170, Upstream of BRD1 by 86700

## Sheet: CHB+JPT
rsid	chrom	position	P(sweep)	calibrated P(sweep)	calibrated_smoothed P(sweep)	gene	gene info	gene environment
rs17363048	1	1338973	0.136727	0.117292	0.103645	LOC148413, MRPL20	3downstream, intronic	Upstream of VWA1 by 31929, Upstream of ATAD3C by 46095, Upstream of TMEM88B by 22534, Upstream of ATAD3B by 68190, Downstream of TAS1R3 by 69129, Downstream of PUSL1 by 91916, Downstream of LOC148413 by 1547, Downstream of CPTP by 74697, Downstream of ANKRD65 by 14826, Downstream of LOC102724312 by 26563, Upstream of DVL1 by 54481, Upstream of MIR6808 by 63885, Upstream of CPSF3L by 78906, Upstre…
rs34442823	1	1342945	0.130465	0.117292	0.0951052	MRPL20	5upstream	Upstream of VWA1 by 27957, Upstream of ATAD3C by 42123, Upstream of TMEM88B by 18562, Upstream of ATAD3B by 64218, Downstream of TAS1R3 by 73101, Downstream of PUSL1 by 95888, Downstream of LOC148413 by 5519, Downstream of CPTP by 78669, Downstream of ANKRD65 by 10854, Downstream of LOC102724312 by 22591, Upstream of DVL1 by 58453, Upstream of MIR6808 by 67857, Upstream of CPSF3L by 82878, Upstre…
rs2649061	1	5797142	0.384114	0.366853	0.327792
rs225097	1	8062139	0.131834	0.117292	0.0969714			Downstream of PARK7 by 16797, Downstream of ERRFI1 by 9639, Upstream of TNFRSF9 by 58914
rs7524437	1	8856603	0.529802	0.412521	0.387641	RERE	intronic	Upstream of ENO1-AS1 by 82290, Downstream of ENO1 by 64455, Downstream of MIR6728 by 69957
rs61784176	1	8865639	0.27951	0.186336	0.204294	RERE	intronic	Upstream of ENO1-AS1 by 73254, Downstream of ENO1 by 55419, Downstream of MIR6728 by 60921
rs2788560	1	11400228	0.119783	0.0966889	0.0805373			Downstream of UBIAD1 by 51737, Upstream of MTOR by 77620
rs2179392	1	11405938	0.649416	0.464797	0.49283			Downstream of UBIAD1 by 57447, Upstream of MTOR by 83330
rs2744841	1	11406429	0.674318	0.592478	0.504199			Downstream of UBIAD1 by 57938, Upstream of MTOR by 83821
rs2744842	1	11406496	0.681394	0.592478	0.507218			Downstream of UBIAD1 by 58005, Upstream of MTOR by 83888
rs10927596	1	15281433	0.205761	0.172453	0.151811	KAZN	intronic
rs12068752	1	15286096	0.139997	0.117292	0.108105	KAZN	intronic
rs12049218	1	29782404	0.215153	0.172453	0.156363
rs4653108	1	35328032	0.242454	0.172453	0.169593			Downstream of GJA4 by 66684, Downstream of GJB3 by 76065, Downstream of GJB4 by 98707, Downstream of DLGAP3 by 3004, Upstream of SMIM12 by 2615
rs1001616	1	35332926	0.159075	0.117292	0.126696	DLGAP3	intronic	Downstream of GJA4 by 71578, Downstream of GJB3 by 80959, Upstream of SMIM12 by 7509
rs78802032	1	35347844	0.106212	0.0825791	0.0620287	DLGAP3	intronic	Downstream of GJA4 by 86496, Downstream of GJB3 by 95877, Downstream of ZMYM6NB by 99282, Downstream of LOC653160 by 93455, Upstream of SMIM12 by 22427
rs12738988	1	35352652	0.22614	0.172453	0.161687	DLGAP3	intronic	Downstream of GJA4 by 91304, Downstream of ZMYM6 by 99114, Downstream of ZMYM6NB by 94474, Downstream of LOC653160 by 88647, Upstream of SMIM12 by 27235
rs2985879	1	59500753	0.760246	0.592478	0.568887			Downstream of HSD52 by 96854
rs855829	1	64370049	0.11652	0.0890158	0.0760869	ROR1	intronic
rs705521	1	64375576	0.288298	0.186336	0.213538	ROR1	intronic
rs705523	1	64376229	0.343155	0.269549	0.289247	ROR1	intronic
rs705525	1	64377585	0.262777	0.172453	0.186692	ROR1	intronic
rs3861946	1	64383389	0.176143	0.153086	0.136007	ROR1	intronic
rs1268045	1	64401947	0.103834	0.0825791	0.0587852	ROR1	intronic
rs7532640	1	73597833	0.170168	0.153086	0.132748
rs4430278	1	73609642	0.17132	0.153086	0.133376
rs12039560	1	76445792	0.222791	0.172453	0.160064			Upstream of ST6GALNAC3 by 94596, Upstream of LOC101927342 by 31216, Downstream of MSH4 by 66869, Upstream of ASB17 by 47676
rs6683795	1	76449317	0.169658	0.153086	0.132469			Upstream of ST6GALNAC3 by 91071, Upstream of LOC101927342 by 27691, Downstream of MSH4 by 70394, Upstream of ASB17 by 51201
rs6703146	1	76503461	0.160422	0.153086	0.127432			Upstream of ST6GALNAC3 by 36927, Downstream of LOC101927342 by 18420
rs10493580	1	76504912	0.272016	0.186336	0.196411			Upstream of ST6GALNAC3 by 35476, Downstream of LOC101927342 by 19871
rs57046067	1	76504943	0.144781	0.117292	0.11463			Upstream of ST6GALNAC3 by 35445, Downstream of LOC101927342 by 19902
rs11162073	1	76512351	0.321138	0.263517	0.256902			Upstream of ST6GALNAC3 by 28037, Downstream of LOC101927342 by 27310
rs12039427	1	76512557	0.101413	0.0825791	0.0554839			Upstream of ST6GALNAC3 by 27831, Downstream of LOC101927342 by 27516
rs4146895	1	76519594	0.354745	0.269549	0.303265			Upstream of ST6GALNAC3 by 20794, Downstream of LOC101927342 by 34553
rs4146896	1	76519602	0.354745	0.269549	0.303265			Upstream of ST6GALNAC3 by 20786, Downstream of LOC101927342 by 34561
rs699830	1	76535111	0.40826	0.366853	0.342497			Upstream of ST6GALNAC3 by 5277, Downstream of LOC101927342 by 50070
rs291075	1	76537448	0.675325	0.592478	0.504628			Upstream of ST6GALNAC3 by 2940, Downstream of LOC101927342 by 52407
rs11162079	1	76540291	0.462863	0.400953	0.356618	ST6GALNAC3	5upstream	Upstream of ST6GALNAC3 by 97, Downstream of LOC101927342 by 55250
rs699829	1	76546051	0.680067	0.592478	0.506652	ST6GALNAC3	intronic	Downstream of LOC101927342 by 61010
rs10874202	1	81688359	0.184448	0.172453	0.140536
rs12048672	1	90625401	0.104414	0.0825791	0.0595759
rs6577356	1	103586052	0.314879	0.263517	0.247707			Upstream of COL11A1 by 12000
rs1591635	1	103587718	0.356753	0.269549	0.304942			Upstream of COL11A1 by 13666
rs12026245	1	103591465	0.394682	0.366853	0.336619			Upstream of COL11A1 by 17413
rs7530263	1	103594214	0.251446	0.172453	0.174771			Upstream of COL11A1 by 20162
rs11164687	1	103602063	0.187513	0.172453	0.142208			Upstream of COL11A1 by 28011
rs10437029	1	103602591	0.117734	0.0890158	0.0777423			Upstream of COL11A1 by 28539
rs1415365	1	103604269	0.24961	0.172453	0.173061			Upstream of COL11A1 by 30217
rs6692914	1	103612069	0.158174	0.117292	0.126205			Upstream of COL11A1 by 38017
rs75771586	1	103629448	0.4542	0.366853	0.351999			Upstream of COL11A1 by 55396
rs12568878	1	103630080	0.350657	0.269549	0.299851			Upstream of COL11A1 by 56028
rs11164710	1	103633855	0.142881	0.117292	0.112037			Upstream of COL11A1 by 59803
rs12094089	1	103634558	0.604775	0.412521	0.416998			Upstream of COL11A1 by 60506
rs7524445	1	103634818	0.60535	0.412521	0.417975			Upstream of COL11A1 by 60766
rs7555795	1	103635201	0.605284	0.412521	0.417863			Upstream of COL11A1 by 61149
rs6657840	1	103636389	0.926931	0.844727	0.907675			Upstream of COL11A1 by 62337
rs1406129	1	103637793	0.836354	0.76258	0.744548			Upstream of COL11A1 by 63741
rs186933152	1	103638582	0.230182	0.172453	0.163646			Upstream of COL11A1 by 64530
rs182326934	1	103639443	0.689489	0.592478	0.510673			Upstream of COL11A1 by 65391
rs12075533	1	103639762	0.856594	0.76258	0.790803			Upstream of COL11A1 by 65710
rs7526605	1	103640813	0.838607	0.76258	0.750978			Upstream of COL11A1 by 66761
rs6577363	1	103641167	0.870867	0.844727	0.806616			Upstream of COL11A1 by 67115
rs11164711	1	103645060	0.768316	0.592478	0.58348			Upstream of COL11A1 by 71008
rs7517870	1	103647740	0.716669	0.592478	0.526893			Upstream of COL11A1 by 73688
rs12734684	1	103671833	0.1059	0.0825791	0.0616029			Upstream of COL11A1 by 97781
rs12410662	1	103675052	0.149489	0.117292	0.12105
rs7526357	1	103676806	0.164576	0.153086	0.129697
rs7533333	1	103703521	0.222178	0.172453	0.159767
rs6659635	1	106872147	0.339965	0.267238	0.284561
rs1330227	1	106957265	0.208448	0.172453	0.153113
rs2337022	1	106960558	0.21204	0.172453	0.154854
rs9435412	1	106961012	0.167182	0.153086	0.131119
rs12137189	1	110013215	0.204753	0.172453	0.151322	SYPL2	intronic	Upstream of CYB561D1 by 23442, Upstream of GNAI3 by 77970, Upstream of GPR61 by 69278, Upstream of ATXN7L2 by 13345, Downstream of AMIGO1 by 36230, Upstream of SORT1 by 72652, Upstream of PSMA5 by 44107
rs10776698	1	110013630	0.205489	0.172453	0.151679	SYPL2	intronic	Upstream of CYB561D1 by 23027, Upstream of GNAI3 by 77555, Upstream of GPR61 by 68863, Upstream of ATXN7L2 by 12930, Downstream of AMIGO1 by 35815, Upstream of SORT1 by 73067, Upstream of PSMA5 by 44522
rs12136063	1	110014170	0.213126	0.172453	0.15538	SYPL2	intronic	Upstream of CYB561D1 by 22487, Upstream of GNAI3 by 77015, Upstream of GPR61 by 68323, Upstream of ATXN7L2 by 12390, Downstream of AMIGO1 by 35275, Upstream of SORT1 by 73607, Upstream of PSMA5 by 45062
rs12753439	1	110015519	0.120757	0.117292	0.0818646	SYPL2	intronic	Upstream of CYB561D1 by 21138, Upstream of GNAI3 by 75666, Upstream of GPR61 by 66974, Upstream of ATXN7L2 by 11041, Downstream of AMIGO1 by 33926, Upstream of SORT1 by 74956, Upstream of PSMA5 by 46411
rs10857920	1	112589468	0.129205	0.117292	0.0933871			Downstream of LOC643355 by 48005, Upstream of KCND3 by 57691
rs11264276	1	154834092	0.360661	0.269549	0.308206	KCNN3	5upstream	Downstream of PBXIP1 by 82466, Downstream of PMVK by 63115, Downstream of PYGO2 by 95409, Upstream of KCNN3 by 1754
rs2135219	1	154857217	0.155218	0.117292	0.124593			Upstream of FLAD1 by 98552, Upstream of CKS1B by 89900, Upstream of MIR4258 by 90951, Downstream of PBXIP1 by 59341, Downstream of SHC1 by 77556, Downstream of PMVK by 39990, Downstream of PYGO2 by 72284, Upstream of KCNN3 by 14463
rs6698738	1	163359918	0.112959	0.0890158	0.0712302			Downstream of NUF2 by 34365, Downstream of LOC100422212 by 30941, Upstream of RGS5 by 68337
rs494189	1	168707757	0.347218	0.269549	0.295216			Upstream of LINC00626 by 48421, Upstream of DPT by 9315
rs6675239	1	168714041	0.222197	0.172453	0.159776			Upstream of LINC00626 by 42137, Upstream of DPT by 15599
rs10918972	1	168721577	0.277585	0.186336	0.202268			Upstream of LINC00626 by 34601, Upstream of DPT by 23135
rs10800387	1	168809943	0.375997	0.310763	0.321013			Downstream of LINC00626 by 47817, Downstream of LINC00970 by 63199
rs10800388	1	168810025	0.400569	0.366853	0.341159			Downstream of LINC00626 by 47899, Downstream of LINC00970 by 63117
rs12035896	1	168811254	0.636834	0.464797	0.471457			Downstream of LINC00626 by 49128, Downstream of LINC00970 by 61888
rs10918999	1	168811577	0.298344	0.215547	0.224107			Downstream of LINC00626 by 49451, Downstream of LINC00970 by 61565
rs6695006	1	168813241	0.20312	0.172453	0.150531			Downstream of LINC00626 by 51115, Downstream of LINC00970 by 59901
rs6683811	1	168813325	0.235047	0.172453	0.166004			Downstream of LINC00626 by 51199, Downstream of LINC00970 by 59817
rs17102	1	168820748	0.119833	998212423	0.0806049			Downstream of LINC00626 by 58622, Downstream of LINC00970 by 52394
rs200558	1	168820779	0.16943	0.153086	0.132345			Downstream of LINC00626 by 58653, Downstream of LINC00970 by 52363
rs200565	1	168824338	0.169031	0.153086	0.132127			Downstream of LINC00626 by 62212, Downstream of LINC00970 by 48804
rs34640648	1	169367871	0.102183	0.0825791	0.056534	BLZF1, CCDC181	3downstream, intronic	Downstream of BLZF1 by 2091, Downstream of SLC19A2 by 65277, Upstream of NME7 by 30670
rs9332647	1	169492100	0.101413	0.0825791	0.0554841	F5	intronic	Downstream of SELP by 65987, Upstream of SLC19A2 by 36892, Upstream of CCDC181 by 62193
rs13306334	1	169510139	0.205442	0.172453	0.151657	F5	coding	Downstream of SELP by 47948, Upstream of SLC19A2 by 54931, Upstream of CCDC181 by 80232
rs12065033	1	173579034	0.285484	0.186336	0.210579	ANKRD45	3utr	Upstream of LOC730159 by 25626, Upstream of SLC9C2 by 6801
rs10127540	1	185685544	0.424456	0.366853	0.345315			Upstream of HMCN1 by 18138, Upstream of LINC01350 by 87924
rs4920171	1	234320816	0.109057	0.0825791	0.0659091	SLC35F3	intronic	Upstream of SLC35F3 by 29140
rs6429238	1	235854740	0.133698	0.117292	0.099514	LYST	intronic	Upstream of GNG4 by 40686
rs4366309	1	236011686	0.40884	0.366853	0.342598	LYST	intronic	Downstream of MIR1537 by 4613
rs3768072	1	236016715	0.405311	0.366853	0.341984	LYST, MIR1537	intronic, 5upstream	Upstream of MIR1537 by 355
rs4659610	1	236031001	0.134249	0.117292	0.100266	LYST	5upstream	Upstream of MIR1537 by 14641, Upstream of LYST by 774
rs67551776	1	236032297	0.144727	0.117292	0.114556	LYST	5upstream	Upstream of MIR1537 by 15937, Upstream of LYST by 2070
rs12048124	1	236033905	0.146893	0.117292	0.117509	LYST	intronic	Upstream of MIR1537 by 17545, Upstream of LYST by 3678
rs2502335	1	243068065	0.275121	0.186336	0.199676
rs10802458	1	247154103	0.106993	0.0825791	0.0630944	ZNF695, ZNF670-ZNF695	intronic, non-coding intronic	Downstream of ZNF670 by 43836, Upstream of AHCTF1 by 59377
rs6668864	1	247155176	0.147455	0.117292	0.118277	ZNF695, ZNF670-ZNF695	intronic, non-coding intronic	Downstream of ZNF670 by 42763, Upstream of AHCTF1 by 60450
rs1874200	1	247156218	0.109752	0.0825791	0.0668558	ZNF695, ZNF670-ZNF695	intronic, non-coding intronic	Downstream of ZNF670 by 41721, Upstream of AHCTF1 by 61492
rs10802460	1	247156448	0.141459	0.117292	0.110099	ZNF695, ZNF670-ZNF695	intronic, non-coding intronic	Downstream of ZNF670 by 41491, Upstream of AHCTF1 by 61722
rs10924887	1	247157758	0.186894	0.172453	0.141871	ZNF695, ZNF670-ZNF695	intronic, non-coding intronic	Downstream of ZNF670 by 40181, Upstream of AHCTF1 by 63032
rs12405787	1	247157877	0.173572	0.153086	0.134604	ZNF695, ZNF670-ZNF695	intronic, non-coding intronic	Downstream of ZNF670 by 40062, Upstream of AHCTF1 by 63151
rs6702728	1	247158299	0.151475	0.117292	0.122551	ZNF695, ZNF670-ZNF695	intronic, non-coding intronic	Downstream of ZNF670 by 39640, Upstream of AHCTF1 by 63573
rs1018048	1	247158441	0.153042	0.117292	0.123406	ZNF695, ZNF670-ZNF695	intronic, non-coding intronic	Downstream of ZNF670 by 39498, Upstream of AHCTF1 by 63715
rs2453405	1	247162218	0.13248	0.117292	0.0978527	ZNF695, ZNF670-ZNF695	intronic, non-coding intronic	Downstream of ZNF670 by 35721, Upstream of AHCTF1 by 67492
rs2642956	1	247166743	0.165352	0.153086	0.130121	ZNF695, ZNF670-ZNF695	intronic, non-coding intronic	Downstream of ZNF669 by 96520, Downstream of ZNF670 by 31196, Upstream of AHCTF1 by 72017
rs7513728	1	247167077	0.178491	0.153086	0.137287	ZNF695, ZNF670-ZNF695	intronic, non-coding intronic	Downstream of ZNF669 by 96186, Downstream of ZNF670 by 30862, Upstream of AHCTF1 by 72351
rs7544897	1	247167237	0.178491	0.153086	0.137287	ZNF695, ZNF670-ZNF695	intronic, non-coding intronic	Downstream of ZNF669 by 96026, Downstream of ZNF670 by 30702, Upstream of AHCTF1 by 72511
rs6698318	1	247168908	0.241194	0.172453	0.168983	ZNF695, ZNF670-ZNF695	intronic, non-coding intronic	Downstream of ZNF669 by 94355, Downstream of ZNF670 by 29031, Upstream of AHCTF1 by 74182
rs2818876	1	247171991	0.254531	0.172453	0.178016	ZNF695, ZNF670-ZNF695	5upstream, non-coding intronic	Downstream of ZNF669 by 91272, Downstream of ZNF670 by 25948, Upstream of ZNF695 by 596, Upstream of AHCTF1 by 77265
rs4971301	1	247172140	0.432803	0.366853	0.346767	ZNF695, ZNF670-ZNF695	5upstream, non-coding intronic	Downstream of ZNF669 by 91123, Downstream of ZNF670 by 25799, Upstream of ZNF695 by 745, Upstream of AHCTF1 by 77414
rs2453407	1	247172257	0.37193	0.310763	0.317617	ZNF695, ZNF670-ZNF695	5upstream, non-coding intronic	Downstream of ZNF669 by 91006, Downstream of ZNF670 by 25682, Upstream of ZNF695 by 862, Upstream of AHCTF1 by 77531
rs2642995	1	247172565	0.443463	0.366853	0.348622	ZNF695, ZNF670-ZNF695	5upstream, non-coding intronic	Downstream of ZNF669 by 90698, Downstream of ZNF670 by 25374, Upstream of ZNF695 by 1170, Upstream of AHCTF1 by 77839
rs3104110	1	247173006	0.44202	0.366853	0.348371	ZNF695, ZNF670-ZNF695	5upstream, non-coding intronic	Downstream of ZNF669 by 90257, Downstream of ZNF670 by 24933, Upstream of ZNF695 by 1611, Upstream of AHCTF1 by 78280
rs6659447	1	247177256	0.78291	0.592478	0.609871	ZNF670-ZNF695	non-coding intronic	Downstream of ZNF669 by 86007, Downstream of C1orf229 by 96205, Downstream of ZNF670 by 20683, Upstream of ZNF695 by 5861, Upstream of AHCTF1 by 82530
rs6426200	1	247178235	0.441578	0.366853	0.348294	ZNF670-ZNF695	non-coding intronic	Downstream of ZNF669 by 85028, Downstream of C1orf229 by 95226, Downstream of ZNF670 by 19704, Upstream of ZNF695 by 6840, Upstream of AHCTF1 by 83509
rs2642966	1	247180121	0.400692	0.366853	0.34118	ZNF670-ZNF695	non-coding intronic	Downstream of ZNF669 by 83142, Downstream of C1orf229 by 93340, Downstream of ZNF670 by 17818, Upstream of ZNF695 by 8726, Upstream of AHCTF1 by 85395
rs2642968	1	247182886	0.456618	0.366853	0.353288	ZNF670-ZNF695	non-coding intronic	Downstream of ZNF669 by 80377, Downstream of C1orf229 by 90575, Downstream of ZNF670 by 15053, Upstream of ZNF695 by 11491, Upstream of AHCTF1 by 88160
rs2642969	1	247182920	0.414672	0.366853	0.343612	ZNF670-ZNF695	non-coding intronic	Downstream of ZNF669 by 80343, Downstream of C1orf229 by 90541, Downstream of ZNF670 by 15019, Upstream of ZNF695 by 11525, Upstream of AHCTF1 by 88194
rs2379191	1	247183609	0.105828	0.0825791	0.0615052	ZNF670-ZNF695	non-coding intronic	Downstream of ZNF669 by 79654, Downstream of C1orf229 by 89852, Downstream of ZNF670 by 14330, Upstream of ZNF695 by 12214, Upstream of AHCTF1 by 88883
rs12740588	1	247197861	0.370224	0.298364	0.316193	ZNF670-ZNF695, ZNF670	non-coding intronic, 3downstream	Downstream of ZNF669 by 65402, Downstream of ZNF124 by 87415, Downstream of C1orf229 by 75600, Downstream of ZNF670 by 78, Upstream of ZNF695 by 26466
rs2818880	1	247201852	0.610836	0.412521	0.427293	ZNF670-ZNF695, ZNF670	non-coding intronic, intronic	Downstream of ZNF669 by 61411, Downstream of ZNF124 by 83424, Downstream of C1orf229 by 71609, Upstream of ZNF695 by 30457
rs166643	1	247210142	0.57125	0.412521	0.401043	ZNF670-ZNF695, ZNF670	non-coding intronic, intronic	Downstream of ZNF669 by 53121, Downstream of ZNF124 by 75134, Downstream of C1orf229 by 63319, Upstream of ZNF695 by 38747
rs192432	1	247211449	0.35534	0.269549	0.303762	ZNF670-ZNF695, ZNF670	non-coding intronic, intronic	Downstream of ZNF669 by 51814, Downstream of ZNF124 by 73827, Downstream of C1orf229 by 62012, Upstream of ZNF695 by 40054
rs273378	1	247212461	0.255278	0.172453	0.178802	ZNF670-ZNF695, ZNF670	non-coding intronic, intronic	Downstream of ZNF669 by 50802, Downstream of ZNF124 by 72815, Downstream of C1orf229 by 61000, Upstream of ZNF695 by 41066
rs12133296	1	247215882	0.4023	0.366853	0.34146	ZNF670-ZNF695, ZNF670	non-coding intronic, intronic	Downstream of ZNF669 by 47381, Downstream of ZNF124 by 69394, Downstream of C1orf229 by 57579, Upstream of ZNF695 by 44487
rs7528817	1	247226994	0.142666	0.117292	0.111744	ZNF670-ZNF695, ZNF670	non-coding intronic, intronic	Downstream of ZNF669 by 36269, Downstream of ZNF124 by 58282, Downstream of C1orf229 by 46467, Upstream of ZNF695 by 55599
rs6695894	1	247228450	0.238309	0.172453	0.167584	ZNF670-ZNF695, ZNF670	non-coding intronic, intronic	Downstream of ZNF669 by 34813, Downstream of ZNF124 by 56826, Downstream of C1orf229 by 45011, Upstream of ZNF695 by 57055
rs4925720	1	247990194	0.38363	0.366853	0.327389			Upstream of TRIM58 by 30306, Upstream of OR2T8 by 94125, Upstream of OR2W3 by 68694, Downstream of OR11L1 by 14035, Upstream of OR1C1 by 68486, Upstream of OR14A16 by 11163
rs12125756	1	247990932	0.346966	0.269549	0.294845			Upstream of TRIM58 by 29568, Upstream of OR2T8 by 93387, Upstream of OR2W3 by 67956, Downstream of OR11L1 by 13297, Upstream of OR1C1 by 69224, Upstream of OR14A16 by 11901
rs10888252	1	247997613	0.279411	0.186336	0.204189			Upstream of TRIM58 by 22887, Upstream of OR2T8 by 86706, Upstream of OR2W3 by 61275, Downstream of OR11L1 by 6616, Upstream of OR1C1 by 75905, Upstream of OR14A16 by 18582
rs2387684	1	248767873	0.357206	0.269549	0.305321			Upstream of LOC101928226 by 92489, Downstream of OR2G6 by 81975, Downstream of OR2T11 by 21605, Downstream of OR14I1 by 76796, Downstream of OR2T35 by 33714, Downstream of OR2T27 by 45358, Upstream of OR2T29 by 45081, Upstream of OR2T10 by 10804, Upstream of OR2T34 by 29815
rs9309716	2	3493355	0.149322	0.117292	0.120823			Downstream of TRAPPC12 by 10013, Downstream of RNASEH1 by 99126, Downstream of ADI1 by 8334
rs74402099	2	3982259	0.17892	0.153086	0.137521			Downstream of DCDC2C by 87259, Downstream of LINC01304 by 22985
rs2131794	2	3982787	0.231543	0.172453	0.164306			Downstream of DCDC2C by 87787, Downstream of LINC01304 by 22457
rs12711986	2	3984264	0.414213	0.366853	0.343533			Downstream of DCDC2C by 89264, Downstream of LINC01304 by 20980
rs6432003	2	9576553	0.221145	0.172453	0.159267	CPSF3	intronic	Upstream of IAH1 by 38116, Downstream of ASAP2 by 30741, Downstream of ADAM17 by 52857, Upstream of ITGB1BP1 by 12910
rs7580419	2	9646388	0.380972	0.366853	0.325168	ADAM17	intronic	Downstream of CPSF3 by 33149, Downstream of IAH1 by 17797, Downstream of YWHAQ by 77707, Upstream of ITGB1BP1 by 82745
rs7597019	2	9646569	0.380972	0.366853	0.325168	ADAM17	intronic	Downstream of CPSF3 by 33330, Downstream of IAH1 by 17978, Downstream of YWHAQ by 77526, Upstream of ITGB1BP1 by 82926
rs10211522	2	9648215	0.586831	0.412521	0.405294	ADAM17	intronic	Downstream of CPSF3 by 34976, Downstream of IAH1 by 19624, Downstream of YWHAQ by 75880, Upstream of ITGB1BP1 by 84572
rs17590793	2	9648374	0.406148	0.366853	0.342129	ADAM17	intronic	Downstream of CPSF3 by 35135, Downstream of IAH1 by 19783, Downstream of YWHAQ by 75721, Upstream of ITGB1BP1 by 84731
rs11891922	2	9649966	0.441617	0.366853	0.348301	ADAM17	intronic	Downstream of CPSF3 by 36727, Downstream of IAH1 by 21375, Downstream of YWHAQ by 74129, Upstream of ITGB1BP1 by 86323
rs6432013	2	9654803	0.947644	0.958429	0.96058	ADAM17	intronic	Downstream of CPSF3 by 41564, Downstream of IAH1 by 26212, Downstream of YWHAQ by 69292, Upstream of ITGB1BP1 by 91160
rs190121688	2	9659505	0.140866	0.117292	0.10929	ADAM17	intronic	Downstream of CPSF3 by 46266, Downstream of IAH1 by 30914, Downstream of YWHAQ by 64590, Upstream of ITGB1BP1 by 95862
rs4278906	2	9661589	0.447567	0.366853	0.349336	ADAM17	intronic	Downstream of CPSF3 by 48350, Downstream of IAH1 by 32998, Downstream of YWHAQ by 62506, Upstream of ITGB1BP1 by 97946
rs10495563	2	9662210	0.522886	0.412521	0.385038	ADAM17	intronic	Downstream of CPSF3 by 48971, Downstream of IAH1 by 33619, Downstream of YWHAQ by 61885, Upstream of ITGB1BP1 by 98567
rs10929587	2	9662820	0.520103	0.412521	0.38399	ADAM17	intronic	Downstream of CPSF3 by 49581, Downstream of IAH1 by 34229, Downstream of YWHAQ by 61275, Upstream of ITGB1BP1 by 99177
rs12692384	2	9665046	0.69938	0.592478	0.514893	ADAM17	intronic	Downstream of CPSF3 by 51807, Downstream of IAH1 by 36455, Downstream of YWHAQ by 59049
rs6432014	2	9665459	0.669748	0.592478	0.502249	ADAM17	intronic	Downstream of CPSF3 by 52220, Downstream of IAH1 by 36868, Downstream of YWHAQ by 58636
rs11689299	2	9669472	0.81242	0.76258	0.676229	ADAM17	intronic	Downstream of CPSF3 by 56233, Downstream of IAH1 by 40881, Downstream of YWHAQ by 54623
rs113819279	2	9673504	0.112719	0.0890158	0.0709033	ADAM17	intronic	Downstream of CPSF3 by 60265, Downstream of IAH1 by 44913, Downstream of YWHAQ by 50591
rs6716424	2	9673624	0.883405	0.844727	0.820505	ADAM17	intronic	Downstream of CPSF3 by 60385, Downstream of IAH1 by 45033, Downstream of YWHAQ by 50471
rs12475429	2	9674686	0.986766	0.958429	0.991411	ADAM17	intronic	Downstream of CPSF3 by 61447, Downstream of IAH1 by 46095, Downstream of YWHAQ by 49409
rs191918288	2	9678078	0.408553	0.366853	0.342548	ADAM17	intronic	Downstream of CPSF3 by 64839, Downstream of IAH1 by 49487, Downstream of YWHAQ by 46017
rs4476322	2	9681940	0.337081	0.263517	0.280324	ADAM17	intronic	Downstream of CPSF3 by 68701, Downstream of IAH1 by 53349, Downstream of YWHAQ by 42155
rs12692386	2	9695906	0.522732	0.412521	0.38498	ADAM17	5utr	Downstream of CPSF3 by 82667, Downstream of IAH1 by 67315, Downstream of YWHAQ by 28189
rs10929590	2	9719800	0.330801	0.263517	0.271098			Downstream of IAH1 by 91209, Downstream of YWHAQ by 4295, Upstream of ADAM17 by 23883
rs6432018	2	9721896	0.523073	0.412521	0.385108			Downstream of IAH1 by 93305, Downstream of YWHAQ by 2199, Upstream of ADAM17 by 25979
rs6432020	2	9725920	0.533721	0.412521	0.389117	YWHAQ	intronic	Downstream of IAH1 by 97329, Upstream of ADAM17 by 30003
rs7565646	2	9728879	0.465279	0.400953	0.357907	YWHAQ	intronic	Upstream of ADAM17 by 32962
rs3791748	2	9729815	0.444009	0.366853	0.348717	YWHAQ	intronic	Upstream of ADAM17 by 33898
rs11674769	2	9734278	0.353335	0.269549	0.302088	YWHAQ	intronic	Upstream of ADAM17 by 38361
rs11674777	2	9734350	0.338731	0.263517	0.282748	YWHAQ	intronic	Upstream of ADAM17 by 38433
rs6706227	2	9735651	0.381186	0.366853	0.325348	YWHAQ	intronic	Upstream of ADAM17 by 39734
rs6734469	2	9735900	0.343445	0.269549	0.289673	YWHAQ	intronic	Upstream of ADAM17 by 39983
rs7569485	2	9738774	0.296818	0.215547	0.222501	YWHAQ	intronic	Upstream of ADAM17 by 42857
rs10210225	2	9739225	0.34634	0.269549	0.293925	YWHAQ	intronic	Upstream of ADAM17 by 43308
rs11887863	2	9739429	0.30176	0.231965	0.228434	YWHAQ	intronic	Upstream of ADAM17 by 43512
rs1111976	2	9739555	0.297963	0.215547	0.223705	YWHAQ	intronic	Upstream of ADAM17 by 43638
rs3951115	2	9740561	0.107563	0.0825791	0.0638709	YWHAQ	intronic	Upstream of ADAM17 by 44644
rs6745213	2	9741546	0.195105	0.172453	0.146349	YWHAQ	intronic	Upstream of ADAM17 by 45629
rs6432024	2	9743134	0.113562	0.0890158	0.0720524	YWHAQ	intronic	Upstream of ADAM17 by 47217
rs7558086	2	9750730	0.127724	0.117292	0.0913671	YWHAQ	intronic	Upstream of ADAM17 by 54813
rs11693809	2	11890138	0.126431	0.117292	0.0896037	LPIN1	intronic	Upstream of MIR548S by 17431, Downstream of MIR4262 by 86920, Upstream of NTSR2 by 79809
rs9789422	2	13508153	0.178305	0.153086	0.137186
rs11096714	2	17159208	0.132874	0.117292	0.0983907
rs4832690	2	17161093	0.121027	0.117292	0.0822339
rs12463966	2	17300473	0.485485	0.400953	0.368682
rs56806432	2	17307279	0.482834	0.400953	0.367268
rs16982061	2	17307355	0.156017	0.117292	0.125029
rs59321134	2	17317336	0.106403	0.0825791	0.0622888
rs61190376	2	17318854	0.105238	0.0825791	0.0606999
rs72610782	2	17320467	0.110547	0.0890158	0.0679401
rs59024893	2	17321073	0.118169	0.0890158	0.0783354
rs72610783	2	17321719	0.11154	0.0890158	0.0692954
rs970680	2	17326289	0.10112	0.0825791	0.0550843
rs57799216	2	17328410	0.116828	0.0890158	0.0765072
rs16983255	2	17340979	0.517305	0.412521	0.382937
rs60975145	2	17341194	0.536051	0.412521	0.389994
rs1507979	2	17347772	0.108941	0.0825791	0.0657509
rs1507978	2	17347925	0.100792	0.0825791	0.0546365
rs287293	2	17388340	0.165085	0.153086	0.129975
rs12622852	2	17409594	0.415489	0.366853	0.343755
rs58746170	2	17410358	0.651794	0.592478	0.494587
rs1983375	2	17425775	0.177162	0.153086	0.136562
rs74757464	2	17430838	0.328701	0.263517	0.268013
rs7594719	2	17444561	0.201574	0.172453	0.149782
rs7585452	2	17450566	0.194343	0.172453	0.145933
rs1996641	2	17450952	0.108748	0.0825791	0.0654868
rs1519966	2	17453209	0.378658	0.310763	0.323236
rs9989751	2	17473638	0.641142	0.464797	0.478775
rs877688	2	17474178	0.627185	0.412521	0.455065
rs12710641	2	17479955	0.80149	0.592478	0.64503
rs11686609	2	17490651	0.102274	0.0825791	0.0566583
rs990961	2	17490865	0.323434	0.263517	0.260275
rs6736483	2	17494809	0.748376	0.592478	0.549215
rs6740001	2	17495343	0.616433	0.412521	0.436801
rs4588192	2	17515331	0.671078	0.592478	0.502816
rs4513295	2	17515724	0.724708	0.592478	0.532552
rs12998167	2	17516720	0.798196	0.592478	0.637513
rs6705937	2	17527892	0.96226	0.958429	0.975506
rs7355461	2	17537836	0.8633	0.844727	0.798232
rs149731840	2	17542073	0.693203	0.592478	0.512257
rs6743031	2	17546785	0.573778	0.412521	0.401732
rs4535044	2	17548429	0.608237	0.412521	0.422879
rs4637118	2	17548489	0.523281	0.412521	0.385186
rs2970941	2	17581281	0.22688	0.172453	0.162046
rs1589242	2	17602716	0.10957	0.0825791	0.0666082			Downstream of RAD51AP2 by 89269
rs1097107	2	17631634	0.105711	0.0825791	0.0613458			Upstream of VSNL1 by 90172, Downstream of RAD51AP2 by 60351
rs385086	2	17634055	0.149943	0.117292	0.12167			Upstream of VSNL1 by 87751, Downstream of RAD51AP2 by 57930
rs444348	2	17641617	0.243564	0.172453	0.170131			Upstream of VSNL1 by 80189, Downstream of RAD51AP2 by 50368
rs430583	2	17663441	0.381708	0.366853	0.325783			Upstream of VSNL1 by 58365, Downstream of RAD51AP2 by 28544
rs1519556	2	17665734	0.305226	0.231965	0.233526			Upstream of VSNL1 by 56072, Downstream of RAD51AP2 by 26251
rs60613677	2	17672680	0.722594	0.592478	0.531064			Upstream of VSNL1 by 49126, Downstream of RAD51AP2 by 19305
rs368430	2	17678048	0.114888	0.0890158	0.0738606			Upstream of VSNL1 by 43758, Downstream of RAD51AP2 by 13937
rs2710674	2	17846592	0.177368	0.153086	0.136675	SMC6	3utr	Upstream of GEN1 by 88584, Downstream of VSNL1 by 8886
rs4578856	2	17853388	0.324015	0.263517	0.261129	SMC6	intronic	Upstream of GEN1 by 81788, Downstream of VSNL1 by 15682
rs72610788	2	17854118	0.733961	0.592478	0.539067	SMC6	intronic	Upstream of GEN1 by 81058, Downstream of VSNL1 by 16412
rs72610789	2	17868136	0.566266	0.412521	0.399683	SMC6	intronic	Upstream of GEN1 by 67040, Downstream of VSNL1 by 30430
rs180896849	2	17874177	0.107575	0.0825791	0.0638879	SMC6	intronic	Upstream of GEN1 by 60999, Downstream of VSNL1 by 36471
rs142121693	2	17874459	0.104022	0.0825791	0.0590424	SMC6	intronic	Upstream of GEN1 by 60717, Downstream of VSNL1 by 36753
rs6761322	2	17882649	0.197328	0.172453	0.147562	SMC6	intronic	Upstream of GEN1 by 52527, Downstream of VSNL1 by 44943
rs6721919	2	17882655	0.197328	0.172453	0.147562	SMC6	intronic	Upstream of GEN1 by 52521, Downstream of VSNL1 by 44949
rs2033097	2	17887049	0.103991	0.0825791	0.0589991	SMC6	intronic	Upstream of GEN1 by 48127, Downstream of VSNL1 by 49343
rs2344691	2	17895975	0.67151	0.592478	0.503	SMC6	intronic	Upstream of GEN1 by 39201, Downstream of VSNL1 by 58269
rs300157	2	17983071	0.464903	0.400953	0.357707	SMC6	5upstream	Upstream of KCNS3 by 76042, Upstream of MSGN1 by 14714, Downstream of GEN1 by 16439, Upstream of SMC6 by 47975
rs300156	2	17984080	0.404654	0.366853	0.341869			Upstream of KCNS3 by 75033, Upstream of MSGN1 by 13705, Downstream of GEN1 by 17448, Upstream of SMC6 by 48984
rs300155	2	17984255	0.312129	0.263517	0.243667			Upstream of KCNS3 by 74858, Upstream of MSGN1 by 13530, Downstream of GEN1 by 17623, Upstream of SMC6 by 49159
rs6727841	2	18013986	0.864111	0.844727	0.799131			Upstream of KCNS3 by 45127, Downstream of GEN1 by 47354, Downstream of MSGN1 by 15619, Upstream of SMC6 by 78890
rs7592984	2	18024238	0.554177	0.412521	0.396384			Upstream of KCNS3 by 34875, Downstream of GEN1 by 57606, Downstream of MSGN1 by 25871, Upstream of SMC6 by 89142
rs1063	2	18026245	0.203149	2452515477	0.150545			Upstream of KCNS3 by 32868, Downstream of GEN1 by 59613, Downstream of MSGN1 by 27878, Upstream of SMC6 by 91149
rs10495687	2	18716579	0.101749	0.0825791	0.0559426			Downstream of NT5C1B by 27557, Downstream of RDH14 by 19409, Downstream of NT5C1B-RDH14 by 19409
rs12465705	2	18725995	0.276345	0.186336	0.200964			Downstream of NT5C1B by 18141, Downstream of RDH14 by 9993, Downstream of NT5C1B-RDH14 by 9993
rs4145606	2	19754838	0.111577	0.0890158	0.0693452
rs74261335	2	26074547	0.506814	0.400953	0.378987	ASXL2	intronic	Downstream of KIF3C by 74907
rs11893283	2	26091726	0.150321	0.117292	0.121922	ASXL2	intronic	Downstream of KIF3C by 57728
rs78404020	2	26113913	0.156558	0.117292	0.125324			Downstream of KIF3C by 35541, Upstream of ASXL2 by 12601
rs12713700	2	26135996	0.227181	0.172453	0.162191			Downstream of KIF3C by 13458, Upstream of ASXL2 by 34684
rs4665295	2	26185447	0.166106	0.153086	0.130532	KIF3C	intronic	Upstream of RAB10 by 71281, Upstream of ASXL2 by 84135
rs4665296	2	26185528	0.114877	0.0890158	0.0738458	KIF3C	intronic	Upstream of RAB10 by 71200, Upstream of ASXL2 by 84216
rs7586869	2	26190923	0.163824	0.153086	0.129287	KIF3C	intronic	Upstream of RAB10 by 65805, Upstream of ASXL2 by 89611
rs6706373	2	26202280	0.123754	0.117292	0.0859527	KIF3C	intronic	Upstream of RAB10 by 54448
rs34537429	2	26296089	0.378481	0.310763	0.323089	RAB10	intronic	Upstream of GAREML by 99870, Upstream of KIF3C by 90646
rs12162334	2	26404510	0.260324	0.172453	0.184111	GAREML	intronic	Upstream of HADHB by 63105, Downstream of RAB10 by 44187, Downstream of HADHA by 8993
rs2002474	2	26457507	0.654268	0.592478	0.495643	HADHA	intronic	Upstream of HADHB by 10108, Downstream of GAREML by 44975, Downstream of RAB10 by 97184, Downstream of GPR113 by 73533
rs1275951	2	26883482	0.110959	0.0890158	0.0685029			Upstream of KCNK3 by 32098, Downstream of C2orf70 by 81087, Upstream of CIB4 by 19271
rs1731231	2	26888584	0.550605	0.412521	0.39541			Upstream of KCNK3 by 26996, Upstream of SLC35F6 by 98557, Downstream of C2orf70 by 86189, Upstream of CIB4 by 24373
rs11694327	2	26919429	0.273494	0.186336	0.197965	KCNK3	intronic	Upstream of CENPA by 89452, Upstream of SLC35F6 by 67712, Upstream of CIB4 by 55218
rs4665406	2	28445438	0.112126	0.0890158	0.0700946	BRE	intronic	Downstream of LOC100505716 by 85119, Upstream of LOC100505736 by 15610
rs7576048	2	28448282	0.643779	0.464797	0.483254	BRE	intronic	Downstream of LOC100505716 by 82275, Upstream of LOC100505736 by 18454
rs1906886	2	28460866	0.101856	0.0825791	0.0560876	BRE	intronic	Downstream of LOC100505716 by 69691, Upstream of LOC100505736 by 31038
rs4666044	2	28473713	0.500754	0.400953	0.376706	BRE	intronic	Downstream of LOC100505716 by 56844, Upstream of LOC100505736 by 43885
rs2194469	2	31318697	0.194262	0.172453	0.145889	GALNT14	intronic	Downstream of CAPN14 by 77224
rs2194468	2	31321647	0.371246	0.310763	0.317046	GALNT14	intronic	Downstream of CAPN14 by 74274
rs6760971	2	31323886	0.147617	0.117292	0.118496	GALNT14	intronic	Downstream of CAPN14 by 72035
rs2217580	2	43900435	0.214632	0.172453	0.15611	PLEKHH2, LOC728819	intronic, 3downstream	Downstream of LOC728819 by 1856, Upstream of THADA by 77250
rs6725202	2	43904138	0.827711	0.76258	0.719875	PLEKHH2, LOC728819	intronic, 5upstream	Upstream of DYNC2LI1 by 97039, Upstream of THADA by 80953, Upstream of LOC728819 by 677
rs7561373	2	43907911	0.203566	0.172453	0.150747	PLEKHH2	intronic	Upstream of DYNC2LI1 by 93266, Upstream of THADA by 84726, Upstream of LOC728819 by 4450
rs58680090	2	56080379	0.121284	0.117292	0.0825832			Downstream of EFEMP1 by 12717
rs1346789	2	56092052	0.21689	0.172453	0.157205	EFEMP1	3downstream	Downstream of EFEMP1 by 1044, Downstream of MIR217HG by 98488
rs145382035	2	68747376	0.212333	0.172453	0.154996	APLF	intronic	Upstream of FBXO48 by 52986
rs66462061	2	68751049	0.194642	0.172453	0.146097	APLF	intronic	Upstream of FBXO48 by 56659
rs11675897	2	71747235	0.122702	0.117292	0.0845174	DYSF	intronic	Downstream of ZNF638 by 85044
rs12713755	2	71747851	0.157975	0.117292	0.126097	DYSF	intronic	Downstream of ZNF638 by 85660
rs13011433	2	71749419	0.226337	0.172453	0.161783	DYSF	intronic	Downstream of ZNF638 by 87228
rs35222481	2	71749534	0.223758	0.172453	0.160533	DYSF	intronic	Downstream of ZNF638 by 87343
rs6739877	2	71750548	0.219277	0.172453	0.158361	DYSF	intronic	Downstream of ZNF638 by 88357
rs4435481	2	71752652	0.254407	0.172453	0.177886	DYSF	intronic	Downstream of ZNF638 by 90461
rs4852800	2	71755380	0.24843	0.172453	0.17249	DYSF	intronic	Downstream of ZNF638 by 93189
rs11894275	2	71758198	0.371191	0.310763	0.317	DYSF	intronic	Downstream of ZNF638 by 96007
rs6726510	2	71759881	0.303873	0.231965	0.231539	DYSF	intronic	Downstream of ZNF638 by 97690
rs4852803	2	71767322	0.519151	0.412521	0.383632	DYSF	intronic
rs10204205	2	71768470	0.42606	0.366853	0.345594	DYSF	intronic
rs6546703	2	71771133	0.20964	0.172453	0.153691	DYSF	intronic
rs6739452	2	71771299	0.274686	0.186336	0.199219	DYSF	intronic
rs4852806	2	71774011	0.166285	0.153086	0.13063	DYSF	intronic
rs752748	2	71775345	0.180143	0.168627	0.138188	DYSF	intronic
rs194239	2	72396597	0.480769	0.400953	0.366167			Downstream of EXOC6B by 9846, Upstream of CYP26B1 by 21606
rs41413	2	72405833	0.372716	7629766	0.318274	EXOC6B	3downstream	Downstream of EXOC6B by 610, Upstream of CYP26B1 by 30842
rs41406	2	72416387	0.932443	3973391905	0.921753	EXOC6B	intronic	Upstream of CYP26B1 by 41396
rs41395	2	72423287	0.36006	9549390601	0.307704	EXOC6B	intronic	Upstream of CYP26B1 by 48296
rs41392	2	72426686	0.759181	2477510169	0.566961	EXOC6B	intronic	Upstream of CYP26B1 by 51695
rs13391463	2	72433199	0.157857	0.117292	0.126032	EXOC6B	intronic	Upstream of CYP26B1 by 58208
rs55877105	2	72435343	0.221564	0.172453	0.15947	EXOC6B	intronic	Upstream of CYP26B1 by 60352
rs13423761	2	72440777	0.850493	0.76258	0.784044	EXOC6B	intronic	Upstream of CYP26B1 by 65786
rs62147579	2	72441096	0.174038	0.153086	0.134858	EXOC6B	intronic	Upstream of CYP26B1 by 66105
rs7565922	2	72441720	0.332897	0.263517	0.274177	EXOC6B	intronic	Upstream of CYP26B1 by 66729
rs4852861	2	72444132	0.121624	0.117292	0.0830472	EXOC6B	intronic	Upstream of CYP26B1 by 69141
rs4852285	2	72446753	0.617537	0.412521	0.438677	EXOC6B	intronic	Upstream of CYP26B1 by 71762
rs2041564	2	72453847	0.641317	0.464797	0.479072	EXOC6B	intronic	Upstream of CYP26B1 by 78856
rs2041563	2	72455337	0.345952	0.269549	0.293355	EXOC6B	intronic	Upstream of CYP26B1 by 80346
rs6546750	2	72455571	0.768562	0.592478	0.583926	EXOC6B	intronic	Upstream of CYP26B1 by 80580
rs6760895	2	72456318	0.237988	0.172453	0.167429	EXOC6B	intronic	Upstream of CYP26B1 by 81327
rs13395204	2	72457091	0.779265	0.592478	0.603279	EXOC6B	intronic	Upstream of CYP26B1 by 82100
rs6751276	2	72473369	0.291458	0.215547	0.216862	EXOC6B	intronic	Upstream of CYP26B1 by 98378
rs768042	2	72476225	0.42189	0.366853	0.344868	EXOC6B	intronic
rs768043	2	72476263	0.42189	0.366853	0.344868	EXOC6B	intronic
rs6546753	2	72490319	0.574147	0.412521	0.401833	EXOC6B	intronic
rs6714312	2	72599824	0.164987	0.153086	0.129922	EXOC6B	intronic
rs641939	2	72611175	0.245481	0.172453	0.17106	EXOC6B	intronic
rs638854	2	72611844	0.237383	0.172453	0.167136	EXOC6B	intronic
rs630241	2	72621970	0.694539	0.592478	0.512828	EXOC6B	intronic
rs642652	2	72622480	0.84948	0.76258	0.782015	EXOC6B	intronic
rs628432	2	72623612	0.850432	0.76258	0.783977	EXOC6B	intronic
rs584522	2	72631258	0.89228	0.844727	0.830336	EXOC6B	intronic
rs583119	2	72631576	0.763082	0.592478	0.574015	EXOC6B	intronic
rs639843	2	72674211	0.279818	0.186336	0.204618	EXOC6B	intronic
rs56298436	2	72676529	0.439014	0.366853	0.347848	EXOC6B	intronic
rs2901146	2	72678488	0.532953	0.412521	0.388828	EXOC6B	intronic
rs11679683	2	72934184	0.244822	0.172453	0.170741	EXOC6B	intronic
rs2063170	2	72936787	0.111626	0.0890158	0.0694126	EXOC6B	intronic
rs13421349	2	84566500	0.109654	0.0825791	0.0667231			Downstream of FUNDC2P2 by 47176, Downstream of SUCLG1 by 84146
rs13036137	2	107371627	0.27015	0.185494	0.194448			Downstream of ST6GAL2 by 46428
rs1601547	2	108749301	0.127663	0.117292	0.0912839
rs17036137	2	108936705	0.219757	0.172453	0.158594	SULT1C2P1	5upstream	Upstream of SULT1C2P1 by 1988, Upstream of SULT1C4 by 57715, Downstream of SULT1C2 by 10334, Downstream of SULT1C3 by 54898
rs12477830	2	108938735	0.495771	0.400953	0.374167	SULT1C2P1	5utr	Upstream of SULT1C4 by 55685, Downstream of SULT1C2 by 12364, Downstream of SULT1C3 by 56928
rs12476238	2	108940336	0.506952	0.400953	0.379039	SULT1C2P1	intronic	Upstream of SULT1C4 by 54084, Downstream of SULT1C2 by 13965, Downstream of SULT1C3 by 58529
rs4149433	2	108997262	0.300061	0.224457	0.225938	SULT1C4	intronic	Upstream of GCC2 by 68314, Downstream of SULT1C2P1 by 27008, Downstream of SULT1C2 by 70891
rs13021399	2	109006665	0.953668	0.958429	0.969929			Upstream of GCC2 by 58911, Downstream of SULT1C2P1 by 36411, Downstream of SULT1C4 by 2395, Downstream of SULT1C2 by 80294
rs12470818	2	109029567	0.256164	0.172453	0.179734			Upstream of GCC2 by 36009, Downstream of SULT1C2P1 by 59313, Downstream of SULT1C4 by 25297
rs11123706	2	109150164	0.432437	0.366853	0.346703	FLJ38668, LIMS1	non-coding intronic, 5upstream	Upstream of LIMS1 by 646, Downstream of GCC2 by 24310
rs12468001	2	109250067	0.120333	0.117292	0.0812867	LIMS1	intronic	Upstream of LIMS1 by 21200, Upstream of RANBP2 by 85869
rs56216507	2	109251065	0.137811	0.117292	0.105123	LIMS1	intronic	Upstream of LIMS1 by 20202, Upstream of RANBP2 by 84871
rs55861910	2	109255061	0.549035	0.412521	0.394881	LIMS1	intronic	Upstream of LIMS1 by 16206, Upstream of RANBP2 by 80875
rs12469016	2	109256535	0.198738	0.172453	0.148331	LIMS1	intronic	Upstream of LIMS1 by 14732, Upstream of RANBP2 by 79401
rs1866188	2	109257152	0.949406	0.958429	0.965078	LIMS1	intronic	Upstream of LIMS1 by 14115, Upstream of RANBP2 by 78784
rs62149924	2	109261984	0.108937	0.0825791	0.0657449	LIMS1	intronic	Upstream of LIMS1 by 9283, Upstream of RANBP2 by 73952
rs6736248	2	109264897	0.271437	0.186336	0.195801	LIMS1	intronic	Upstream of LIMS1 by 6370, Upstream of RANBP2 by 71039
rs62149957	2	109270496	0.610787	0.412521	0.42721	LIMS1	intronic	Upstream of LIMS1 by 771, Upstream of RANBP2 by 65440
rs12472770	2	109277239	0.243639	0.172453	0.170168	LIMS1	intronic	Upstream of RANBP2 by 58697
rs12619855	2	109278500	0.180717	0.172453	0.138501	LIMS1	intronic	Upstream of RANBP2 by 57436
rs4234104	2	109279517	0.205913	0.172453	0.151885	LIMS1	intronic	Upstream of RANBP2 by 56419
rs6721527	2	109280219	0.547373	0.412521	0.394256	LIMS1	intronic	Upstream of RANBP2 by 55717
rs12053417	2	109281296	0.189688	0.172453	0.143394	LIMS1	intronic	Upstream of RANBP2 by 54640
rs115305258	2	109293130	0.233547	0.172453	0.165277	LIMS1	coding	Upstream of RANBP2 by 42806
rs62151382	2	109293407	0.177556	0.153086	0.136777	LIMS1	intronic	Upstream of RANBP2 by 42529
rs826578	2	109352503	0.503609	0.400953	0.377781	RANBP2	intronic	Upstream of CCDC138 by 50702, Downstream of LIMS1 by 48801
rs826577	2	109352542	0.333111	0.263517	0.274492	RANBP2	intronic	Upstream of CCDC138 by 50663, Downstream of LIMS1 by 48840
rs191213957	2	109353855	0.989039	0.958429	0.992886	RANBP2	intronic	Upstream of CCDC138 by 49350, Downstream of LIMS1 by 50153
rs826571	2	109355350	0.820711	0.76258	0.699893	RANBP2	intronic	Upstream of CCDC138 by 47855, Downstream of LIMS1 by 51648
rs826565	2	109357772	0.668192	0.592478	0.501585	RANBP2	intronic	Upstream of CCDC138 by 45433, Downstream of LIMS1 by 54070
rs2059725	2	109359052	0.997709	0.992868	0.998513	RANBP2	intronic	Upstream of CCDC138 by 44153, Downstream of LIMS1 by 55350
rs182289063	2	109359672	0.994423	0.992868	0.99638	RANBP2	intronic	Upstream of CCDC138 by 43533, Downstream of LIMS1 by 55970
rs12620921	2	109362162	0.999997	0.992868	0.999998	RANBP2	intronic	Upstream of CCDC138 by 41043, Downstream of LIMS1 by 58460
rs12614691	2	109362565	0.999997	0.992868	0.999998	RANBP2	intronic	Upstream of CCDC138 by 40640, Downstream of LIMS1 by 58863
rs826559	2	109364301	0.947316	0.958429	0.959741	RANBP2	intronic	Upstream of CCDC138 by 38904, Downstream of LIMS1 by 60599
rs140905423	2	109365060	0.77891	0.592478	0.602637	RANBP2	intronic	Upstream of CCDC138 by 38145, Downstream of LIMS1 by 61358
rs866115	2	109365847	0.291706	0.215547	0.217123	RANBP2	intronic	Upstream of CCDC138 by 37358, Downstream of LIMS1 by 62145
rs2433792	2	109367219	0.897807	0.844727	0.836459	RANBP2	intronic	Upstream of CCDC138 by 35986, Downstream of LIMS1 by 63517
rs866114	2	109368773	0.199508	0.172453	0.148751	RANBP2	intronic	Upstream of CCDC138 by 34432, Downstream of LIMS1 by 65071
rs61758802	2	109371497	0.10497	0.0825791	0.0603352	RANBP2	coding	Upstream of CCDC138 by 31708, Downstream of LIMS1 by 67795
rs10432620	2	109372112	0.999956	0.992868	0.999972	RANBP2	intronic	Upstream of CCDC138 by 31093, Downstream of LIMS1 by 68410
rs12473546	2	109378141	0.999573	0.992868	0.999723	RANBP2	intronic	Upstream of CCDC138 by 25064, Downstream of LIMS1 by 74439
rs141223284	2	109383604	0.659806	0.592478	0.498006	RANBP2	coding	Upstream of CCDC138 by 19601, Downstream of LIMS1 by 79902
rs826582	2	109386618	0.303953	0.231965	0.231656	RANBP2	intronic	Upstream of CCDC138 by 16587, Downstream of LIMS1 by 82916
rs1724203	2	109391095	0.255303	0.172453	0.178828	RANBP2	intronic	Upstream of CCDC138 by 12110, Downstream of LIMS1 by 87393
rs1649328	2	109392777	0.25714	0.172453	0.180762	RANBP2	intronic	Upstream of CCDC138 by 10428, Downstream of LIMS1 by 89075
rs1724204	2	109394238	0.215337	0.172453	0.156452	RANBP2	intronic	Upstream of CCDC138 by 8967, Downstream of LIMS1 by 90536
rs142694332	2	109398481	0.528888	0.412521	0.387297	RANBP2	intronic	Upstream of CCDC138 by 4724, Downstream of LIMS1 by 94779
rs150067868	2	109399607	0.473025	0.400953	0.362038	RANBP2	intronic	Upstream of CCDC138 by 3598, Downstream of LIMS1 by 95905
rs146814677	2	109399849	0.483301	0.400953	0.367518	RANBP2	intronic	Upstream of CCDC138 by 3356, Downstream of LIMS1 by 96147
rs4676213	2	109483295	0.995701	0.992868	0.99721	CCDC138	intronic	Downstream of RANBP2 by 81028, Downstream of EDAR by 27631
rs1478517	2	109510937	0.154609	0.117292	0.124261	EDAR	3utr	Downstream of CCDC138 by 17890
rs3827760	2	109513601	0.517526	0.412521	0.38302	EDAR	coding	Downstream of CCDC138 by 20554
rs11123717	2	109526138	0.390034	0.366853	0.332737	EDAR	intronic	Downstream of CCDC138 by 33091
rs260699	2	109567445	0.172784	0.153086	0.134174	EDAR	intronic	Downstream of CCDC138 by 74398
rs17034666	2	109571508	0.758987	0.592478	0.56661	EDAR	intronic	Downstream of CCDC138 by 78461
rs4676046	2	109587902	0.113248	0.0890158	0.0716237	EDAR	intronic	Downstream of CCDC138 by 94855
rs61686486	2	109589773	0.753247	0.592478	0.556231	EDAR	intronic	Downstream of CCDC138 by 96726
rs6708348	2	109590511	0.400229	0.366853	0.341099	EDAR	intronic	Downstream of CCDC138 by 97464
rs6708350	2	109590523	0.326853	0.263517	0.265298	EDAR	intronic	Downstream of CCDC138 by 97476
rs260600	2	109593870	0.270018	0.181288	0.194308	EDAR	intronic
rs260604	2	109594728	0.355376	0.269549	0.303792	EDAR	intronic
rs166346	2	109594984	0.388848	0.366853	0.331746	EDAR	intronic
rs260605	2	109595101	0.375407	0.310763	0.320521	EDAR	intronic
rs260606	2	109595121	0.375407	0.310763	0.320521	EDAR	intronic
rs260607	2	109595692	0.326606	0.263517	0.264935	EDAR	intronic
rs260608	2	109596495	0.197692	0.172453	0.14776	EDAR	intronic
rs260673	2	109598527	0.119956	0.111702	0.0807728	EDAR	intronic
rs260674	2	109599256	0.116257	0.0890158	0.0757282	EDAR	intronic
rs11687181	2	109603344	0.112397	0.0890158	0.070464	EDAR	intronic
rs3829885	2	109607376	0.942502	0.958429	0.947446	EDAR	5upstream	Upstream of EDAR by 1548
rs17034770	2	109616376	0.207481	0.172453	0.152645			Upstream of EDAR by 10548
rs72611982	2	125912450	0.145986	0.117292	0.116273
rs28802716	2	125944713	0.227976	0.172453	0.162577
rs2164336	2	126034756	0.154696	0.117292	0.124308
rs1992062	2	126078734	0.270299	0.186336	0.194604
rs12470749	2	132189699	0.10946	0.0825791	0.0664577			Upstream of CCDC74A by 95707, Upstream of TUBA3D by 43880, Upstream of RNU6-81P by 13096, Upstream of LOC150776 by 60686, Downstream of LINC01120 by 23898, Downstream of MZT2A by 51833, Downstream of MIR4784 by 59033, Downstream of LOC401010 by 10034, Upstream of WTH3DI by 67968
rs3940549	2	136138627	0.144261	0.117292	0.11392	ZRANB3	intronic
rs6709525	2	136161092	0.151877	0.117292	0.12277	ZRANB3	intronic
rs36151956	2	145658750	0.154935	0.117292	0.124439	TEX41	non-coding intronic
rs4522558	2	153135165	0.100894	0.0825791	0.0547755			Upstream of FMNL2 by 56585
rs12624222	2	154115630	0.110133	0.0890158	0.0673755
rs10931530	2	154115663	0.21084	0.172453	0.154272
rs6739032	2	154117958	0.125788	0.117292	0.0887262
rs6749441	2	154118344	0.127365	0.117292	0.0908772
rs6739599	2	154118431	0.127585	0.117292	0.0911769
rs6757484	2	154120204	0.116065	0.0890158	0.0754668
rs142107540	2	173057429	0.587909	0.412521	0.405588			Downstream of DLX2-AS1 by 82719, Upstream of DLX2 by 89951
rs10930525	2	173058217	0.635268	0.464797	0.468796			Downstream of DLX2-AS1 by 83507, Upstream of DLX2 by 90739
rs11678566	2	173058709	0.619367	0.412521	0.441785			Downstream of DLX2-AS1 by 83999, Upstream of DLX2 by 91231
rs4972705	2	173062727	0.205868	0.172453	0.151863			Downstream of DLX2-AS1 by 88017, Upstream of DLX2 by 95249
rs4893896	2	177452904	0.101804	0.0825791	0.0560168			Upstream of LINC01117 by 49577, Downstream of MIR1246 by 12803, Downstream of LINC01116 by 41404
rs12614479	2	177453231	0.108709	0.0825791	0.0654335			Upstream of LINC01117 by 49250, Downstream of MIR1246 by 12476, Downstream of LINC01116 by 41077
rs1947175	2	177455950	0.110304	0.0890158	0.0676093			Upstream of LINC01117 by 46531, Downstream of MIR1246 by 9757, Downstream of LINC01116 by 38358
rs1947174	2	177456098	0.107626	0.0825791	0.0639569			Upstream of LINC01117 by 46383, Downstream of MIR1246 by 9609, Downstream of LINC01116 by 38210
rs4893900	2	177456444	0.118448	0.0890158	0.078716			Upstream of LINC01117 by 46037, Downstream of MIR1246 by 9263, Downstream of LINC01116 by 37864
rs12619680	2	177464576	0.21985	0.172453	0.158639	MIR1246	3downstream	Upstream of LINC01117 by 37905, Downstream of MIR1246 by 1131, Downstream of LINC01116 by 29732
rs55676384	2	177468605	0.270703	0.186336	0.195029			Upstream of LINC01117 by 33876, Downstream of LINC01116 by 25703, Upstream of MIR1246 by 2825
rs12475033	2	177553564	0.143452	0.117292	0.112816			Downstream of LINC01117 by 32878, Upstream of MIR1246 by 87784, Upstream of LINC01116 by 51262
rs12467859	2	177553897	0.133643	0.117292	0.0994397			Downstream of LINC01117 by 33211, Upstream of MIR1246 by 88117, Upstream of LINC01116 by 51595
rs12474672	2	177559863	0.511408	0.412521	0.380717			Downstream of LINC01117 by 39177, Upstream of MIR1246 by 94083, Upstream of LINC01116 by 57561
rs2203297	2	177560256	0.207002	0.172453	0.152413			Downstream of LINC01117 by 39570, Upstream of MIR1246 by 94476, Upstream of LINC01116 by 57954
rs1355849	2	177561988	0.48948	0.400953	0.370813			Downstream of LINC01117 by 41302, Upstream of MIR1246 by 96208, Upstream of LINC01116 by 59686
rs12620944	2	177571458	0.468975	0.400953	0.359878			Downstream of LINC01117 by 50772, Upstream of LINC01116 by 69156
rs6718863	2	177584961	0.14439	0.117292	0.114095			Downstream of LINC01117 by 64275, Upstream of LINC01116 by 82659
rs13403306	2	177585606	0.139029	0.117292	0.106784			Downstream of LINC01117 by 64920, Upstream of LINC01116 by 83304
rs11686319	2	177621519	0.27555	0.186336	0.200128
rs4894197	2	177628917	0.219383	0.172453	0.158413
rs6758766	2	177630608	0.583675	0.412521	0.404433
rs4600700	2	177630864	0.595978	0.412521	0.407789
rs12618099	2	177632765	0.103593	0.0825791	0.0584565
rs10930752	2	177632804	0.948067	0.958429	0.961658
rs11889984	2	177633313	0.884134	0.844727	0.821312
rs4894199	2	177633683	0.247184	0.172453	0.171886
rs4894200	2	177634107	0.871381	0.844727	0.807184
rs12467333	2	177636212	0.944545	0.958429	0.952664
rs1606595	2	177638710	0.611808	0.412521	0.428944
rs1398978	2	177642805	0.309411	0.231965	0.239675
rs12469087	2	177642821	0.872692	0.844727	0.808637
rs4021394	2	177643270	0.351396	0.269549	0.300468
rs1554824	2	177646988	0.944672	0.958429	0.952987
rs11688079	2	177647270	0.132111	0.117292	0.0973502
rs11688181	2	177647281	0.140876	0.117292	0.109303
rs7601248	2	177648046	0.148253	0.117292	0.119365
rs10177590	2	177648762	0.119675	0.0890158	0.0803899
rs1398976	2	177648953	0.147691	0.117292	0.118597
rs7581696	2	177649722	0.108353	0.0825791	0.0649486
rs12477377	2	177650574	0.741072	0.592478	0.544073
rs12991908	2	177651264	0.105842	0.0825791	0.0615238
rs6706043	2	177652593	0.294964	0.215547	0.220551
rs62174238	2	177661028	0.810465	0.76258	0.670648
rs185706575	2	177665677	0.159862	0.124516	0.127126
rs1437724	2	177674739	0.242506	0.172453	0.169618
rs12616782	2	177714253	0.120508	0.117292	0.0815252
rs62173589	2	177725628	0.149654	0.117292	0.121274
rs17626597	2	177744731	0.345569	0.269549	0.292793
rs12615378	2	177754997	0.200077	0.172453	0.149056
rs2028187	2	177758639	0.140959	0.117292	0.109417
rs1008706	2	177761285	0.115862	0.0890158	0.07519
rs12466961	2	177766354	0.280494	0.186336	0.205329
rs17627058	2	177770595	0.182111	0.172453	0.139262
rs12475244	2	177774801	0.53782	0.412521	0.39066
rs62173603	2	177781646	0.652382	0.592478	0.494838
rs12477556	2	177786172	0.260015	0.172453	0.183785
rs7564166	2	177787845	0.368767	0.269549	0.314976
rs961425	2	177792836	0.808408	0.592478	0.664774
rs12469859	2	177793227	0.760826	0.592478	0.569935
rs12614055	2	177793931	0.630413	0.449072	0.460549
rs714080	2	177801511	0.199708	0.172453	0.14886
rs34029552	2	177806653	0.584124	0.412521	0.404555
rs10497469	2	177807577	0.665411	0.592478	0.500398
rs12616941	2	177814650	0.473722	0.400953	0.362409
rs9808151	2	177816975	0.419324	0.366853	0.344422
rs6737581	2	177816993	0.202037	0.172453	0.150006
rs4894222	2	177822554	0.890344	0.844727	0.828192
rs12613021	2	177822624	0.890344	0.844727	0.828192
rs745767	2	177825415	0.893843	0.844727	0.832068
rs1344897	2	177830440	0.210585	0.172453	0.154149
rs2164803	2	177835352	0.287	0.186336	0.212173
rs2885984	2	177863357	0.186892	0.172453	0.14187
rs58256767	2	177869289	0.293173	0.215547	0.218667
rs55646929	2	177870193	0.219404	0.172453	0.158423
rs4894231	2	177877773	0.145428	0.117292	0.115511
rs11693571	2	199084342	0.258382	0.172453	0.182068			Downstream of PLCL1 by 69734, Downstream of LOC101927619 by 79744
rs849240	2	206254147	0.12839	0.117292	0.0922753	PARD3B	intronic
rs16844800	2	211548358	0.160022	0.151743	0.127213			Downstream of CPS1 by 4526, Downstream of CPS1-IT1 by 63759
rs12464089	2	211551652	0.120657	0.117292	0.0817291			Downstream of CPS1 by 7820, Downstream of CPS1-IT1 by 67053
rs4672588	2	211553159	0.143549	0.117292	0.112949			Downstream of CPS1 by 9327, Downstream of CPS1-IT1 by 68560
rs79832648	2	211561489	0.528623	0.412521	0.387197			Downstream of CPS1 by 17657, Downstream of CPS1-IT1 by 76890
rs4584964	2	211562962	0.44274	0.366853	0.348496			Downstream of CPS1 by 19130, Downstream of CPS1-IT1 by 78363
rs75780532	2	211563485	0.250834	0.172453	0.174127			Downstream of CPS1 by 19653, Downstream of CPS1-IT1 by 78886
rs4381725	2	211564811	0.328841	0.263517	0.268218			Downstream of CPS1 by 20979, Downstream of CPS1-IT1 by 80212
rs78848701	2	211567349	0.707856	0.592478	0.520688			Downstream of CPS1 by 23517, Downstream of CPS1-IT1 by 82750
rs78065004	2	211567425	0.764813	0.592478	0.577146			Downstream of CPS1 by 23593, Downstream of CPS1-IT1 by 82826
rs76832471	2	211570988	0.739017	0.592478	0.542626			Downstream of CPS1 by 27156, Downstream of CPS1-IT1 by 86389
rs4673547	2	211571520	0.694014	0.592478	0.512604			Downstream of CPS1 by 27688, Downstream of CPS1-IT1 by 86921
rs4673549	2	211571967	0.494424	0.400953	0.373449			Downstream of CPS1 by 28135, Downstream of CPS1-IT1 by 87368
rs58393285	2	211573252	0.211311	0.172453	0.154501			Downstream of CPS1 by 29420, Downstream of CPS1-IT1 by 88653
rs74266058	2	211574505	0.134121	0.117292	0.100091			Downstream of CPS1 by 30673, Downstream of CPS1-IT1 by 89906
rs6735614	2	211578565	0.141459	0.117292	0.110099			Downstream of CPS1 by 34733, Downstream of CPS1-IT1 by 93966
rs2287415	2	211580581	0.10472	0.0825791	0.0599932			Downstream of CPS1 by 36749, Downstream of CPS1-IT1 by 95982
rs2542924	2	211698206	0.163384	0.153086	0.129047
rs13000701	2	211723821	0.291411	0.215547	0.216813
rs4427950	2	211724255	0.555407	0.412521	0.39672
rs10167511	2	211760022	0.367145	0.269549	0.313621
rs4673651	2	213004603	0.123731	0.117292	0.0859205	ERBB4	intronic
rs6435707	2	213386112	0.107934	0.0825791	0.0643765	ERBB4	intronic	Upstream of MIR548F2 by 95028
rs1026882	2	213387389	0.146839	0.117292	0.117436	ERBB4	intronic	Upstream of MIR548F2 by 96305
rs7565622	2	213388617	0.155801	0.117292	0.124911	ERBB4	intronic	Upstream of MIR548F2 by 97533
rs1905139	2	213393025	0.141791	0.117292	0.110551	ERBB4	intronic
rs6435715	2	213519256	0.11059	0.0890158	0.0679999
rs2371795	2	213994789	0.107126	0.0825791	0.0632755	IKZF2	intronic
rs10497995	2	213995346	0.129079	0.117292	0.0932152	IKZF2	intronic
rs10497996	2	213997865	0.136284	0.117292	0.103041	IKZF2	intronic
rs13015576	2	216266536	0.267515	0.172453	0.191676	FN1	intronic	Upstream of LOC102724849 by 51893, Downstream of ATIC by 52040, Downstream of FN1 by 12847
rs7572169	2	216268444	0.255231	0.172453	0.178753	FN1	intronic	Upstream of LOC102724849 by 49985, Downstream of ATIC by 53948, Downstream of FN1 by 10939
rs7575234	2	216268902	0.247737	0.172453	0.172153	FN1	intronic	Upstream of LOC102724849 by 49527, Downstream of ATIC by 54406, Downstream of FN1 by 10481
rs35800609	2	216275219	0.253274	0.172453	0.176694	FN1	intronic	Upstream of LOC102724849 by 43210, Downstream of ATIC by 60723, Downstream of FN1 by 4164
rs1347694	2	216283558	0.111523	0.0890158	0.069272	FN1	intronic	Upstream of LOC102724849 by 34871, Downstream of ATIC by 69062
rs12615520	2	216291541	0.152781	0.117292	0.123263	FN1	intronic	Upstream of LOC102724849 by 26888, Downstream of ATIC by 77045
rs1250238	2	216294663	0.118467	0.0890158	0.0787423	FN1	intronic	Upstream of LOC102724849 by 23766, Downstream of ATIC by 80167
rs586194	2	219610433	0.15187	0.117292	0.122767	TTLL4	coding	Upstream of CYP27A1 by 36038, Upstream of MIR9500 by 77379, Downstream of STK36 by 42993, Downstream of BCS1L by 82267, Downstream of PRKAG3 by 76672, Upstream of RNF25 by 73652, Upstream of ZNF142 by 86078
rs608047	2	219615910	0.656678	0.592478	0.496671	TTLL4	intronic	Upstream of CYP27A1 by 30561, Upstream of MIR9500 by 71902, Downstream of STK36 by 48470, Downstream of BCS1L by 87744, Downstream of PRKAG3 by 71195, Upstream of RNF25 by 79129, Upstream of ZNF142 by 91555
rs692049	2	219622778	0.59115	0.412521	0.406472			Upstream of CYP27A1 by 23693, Upstream of MIR9500 by 65034, Downstream of STK36 by 55338, Downstream of BCS1L by 94612, Downstream of TTLL4 by 2640, Downstream of PRKAG3 by 64327, Upstream of RNF25 by 85997, Upstream of ZNF142 by 98423
rs691140	2	219627004	0.832953	0.76258	0.734838			Upstream of WNT6 by 97541, Upstream of CYP27A1 by 19467, Upstream of MIR9500 by 60808, Downstream of STK36 by 59564, Downstream of BCS1L by 98838, Downstream of TTLL4 by 6866, Downstream of PRKAG3 by 60101, Upstream of RNF25 by 90223
rs7605055	2	219627050	0.169401	0.153086	0.132329			Upstream of WNT6 by 97495, Upstream of CYP27A1 by 19421, Upstream of MIR9500 by 60762, Downstream of STK36 by 59610, Downstream of BCS1L by 98884, Downstream of TTLL4 by 6912, Downstream of PRKAG3 by 60055, Upstream of RNF25 by 90269
rs13408427	2	219628389	0.68255	0.592478	0.507711			Upstream of WNT6 by 96156, Upstream of CYP27A1 by 18082, Upstream of MIR9500 by 59423, Downstream of STK36 by 60949, Downstream of TTLL4 by 8251, Downstream of PRKAG3 by 58716, Upstream of RNF25 by 91608
rs35189512	2	219628759	0.765935	0.592478	0.579175			Upstream of WNT6 by 95786, Upstream of CYP27A1 by 17712, Upstream of MIR9500 by 59053, Downstream of STK36 by 61319, Downstream of TTLL4 by 8621, Downstream of PRKAG3 by 58346, Upstream of RNF25 by 91978
rs691625	2	219630565	0.966104	0.958429	0.978			Upstream of WNT6 by 93980, Upstream of CYP27A1 by 15906, Upstream of MIR9500 by 57247, Downstream of STK36 by 63125, Downstream of TTLL4 by 10427, Downstream of PRKAG3 by 56540, Upstream of RNF25 by 93784
rs690991	2	219633073	0.268445	0.172453	0.192653			Upstream of WNT6 by 91472, Upstream of CYP27A1 by 13398, Upstream of MIR9500 by 54739, Downstream of STK36 by 65633, Downstream of TTLL4 by 12935, Downstream of PRKAG3 by 54032, Upstream of RNF25 by 96292
rs690882	2	219640620	0.131001	0.117292	0.0958352			Upstream of WNT6 by 83925, Upstream of CYP27A1 by 5851, Upstream of MIR9500 by 47192, Downstream of STK36 by 73180, Downstream of TTLL4 by 20482, Downstream of PRKAG3 by 46485
rs16859382	2	219693856	0.421467	0.366853	0.344795	PRKAG3	intronic	Upstream of WNT10A by 51398, Upstream of WNT6 by 30689, Downstream of TTLL4 by 73718, Downstream of CYP27A1 by 13840, Downstream of MIR9500 by 5979, Downstream of LINC01494 by 71680
rs7592901	2	219694152	0.421467	0.366853	0.344795	PRKAG3	intronic	Upstream of WNT10A by 51102, Upstream of WNT6 by 30393, Downstream of TTLL4 by 74014, Downstream of CYP27A1 by 14136, Downstream of MIR9500 by 6275, Downstream of LINC01494 by 71384
rs28672925	2	219702931	0.3976	0.366853	0.339055			Upstream of WNT10A by 42323, Upstream of WNT6 by 21614, Downstream of TTLL4 by 82793, Downstream of CYP27A1 by 22915, Downstream of MIR9500 by 15054, Downstream of LINC01494 by 62605, Upstream of PRKAG3 by 6419
rs10205760	2	219705133	0.259316	0.172453	0.183051			Upstream of WNT10A by 40121, Upstream of WNT6 by 19412, Downstream of TTLL4 by 84995, Downstream of CYP27A1 by 25117, Downstream of MIR9500 by 17256, Downstream of LINC01494 by 60403, Upstream of PRKAG3 by 8621
rs59277912	2	219707898	0.291838	0.215547	0.217262			Upstream of WNT10A by 37356, Upstream of WNT6 by 16647, Downstream of TTLL4 by 87760, Downstream of CYP27A1 by 27882, Downstream of MIR9500 by 20021, Downstream of LINC01494 by 57638, Upstream of PRKAG3 by 11386
rs11886711	2	219708780	0.240859	0.172453	0.16882			Upstream of WNT10A by 36474, Upstream of WNT6 by 15765, Downstream of TTLL4 by 88642, Downstream of CYP27A1 by 28764, Downstream of MIR9500 by 20903, Downstream of LINC01494 by 56756, Upstream of PRKAG3 by 12268
rs4234049	2	224188896	0.192566	0.172453	0.144964
rs10439357	2	224190300	0.167697	0.153086	0.131399
rs11691606	2	224190992	0.160147	0.153086	0.127281
rs13023327	2	224191848	0.202518	0.172453	0.150239
rs6712477	2	224196112	0.169777	0.153086	0.132534
rs4577269	2	224196894	0.17274	0.153086	0.13415
rs12616960	2	227286470	0.104934	0.0825791	0.0602851
rs1991369	2	231286830	0.30027	0.231522	0.226246	SP100	intronic	Downstream of SP140L by 18385
rs13408474	2	231433853	0.116551	0.0890158	0.0761289			Downstream of SP100 by 23536
rs3098610	2	232718042	0.167034	0.153086	0.131038			Downstream of COPS7B by 44078, Downstream of MIR1471 by 38909, Downstream of NPPC by 68762, Upstream of PDE6D by 72005
rs4663245	2	234480032	0.323866	0.263517	0.260909			Upstream of UGT1A8 by 46258, Upstream of UGT1A10 by 65090, Downstream of DGKD by 99289, Upstream of USP40 by 5796
rs1973041	2	237180086	0.240614	0.172453	0.168701			Downstream of IQCA1 by 52703, Upstream of ASB18 by 7098
rs9826534	3	669478	0.381465	0.366853	0.32558	AK126307	non-coding intronic
rs9826793	3	669605	0.38624	0.366853	0.329568	AK126307	non-coding intronic
rs9826612	3	1145513	0.194868	0.172453	0.14622	CNTN6	intronic
rs1989845	3	26242175	0.662773	0.592478	0.499272
rs6551072	3	26245585	0.724331	0.592478	0.532287
rs6551073	3	26249587	0.823386	0.76258	0.707531
rs113700077	3	26252292	0.650016	0.52767	0.493828
rs11928293	3	26256238	0.708938	0.592478	0.52145
rs11928334	3	26256357	0.725568	0.592478	0.533158
rs1028040	3	57240610	0.107119	0.0825791	0.0632658			Upstream of APPL1 by 21154, Downstream of ASB14 by 61768, Downstream of DNAH12 by 87116, Upstream of IL17RD by 41207, Upstream of HESX1 by 6330
rs7615468	3	58339148	0.100502	0.0825791	0.0542418	PXK	intronic	Downstream of RPP14 by 33228, Downstream of ABHD6 by 58687, Downstream of PDHB by 74208
rs67549097	3	58346893	0.106559	0.0825791	0.062502	PXK	intronic	Downstream of RPP14 by 40973, Downstream of ABHD6 by 66432, Downstream of PDHB by 66463
rs9637479	3	58346940	0.108019	0.0825791	0.0644924	PXK	intronic	Downstream of RPP14 by 41020, Downstream of ABHD6 by 66479, Downstream of PDHB by 66416
rs6797098	3	60771676	0.461064	0.400953	0.355659	FHIT	intronic
rs62249311	3	60772302	0.465585	0.400953	0.35807	FHIT	intronic
rs59750788	3	66486075	0.141637	0.117292	0.110342	LRIG1	intronic	Downstream of SLC25A26 by 56724
rs831084	3	71434538	0.527095	0.412521	0.386622	FOXP1	non-coding intronic	Downstream of FOXP1-AS1 by 79533, Upstream of FOXP1 by 80627
rs56091574	3	71438839	0.764986	0.592478	0.577458	FOXP1	non-coding intronic	Downstream of FOXP1-AS1 by 83834, Upstream of FOXP1 by 84928
rs830649	3	71603509	0.118663	0.0890158	0.0790094	FOXP1	intronic	Upstream of FOXP1 by 10801, Upstream of MIR1284 by 12269
rs1490507	3	72781356	0.205908	0.172453	0.151883			Downstream of SHQ1 by 17071
rs1994627	3	72783628	0.144538	0.117292	0.114297			Downstream of SHQ1 by 14799
rs6771288	3	72939471	0.194448	0.172453	0.145991	GXYLT2	intronic	Upstream of SHQ1 by 41873
rs12487625	3	107215791	0.353412	0.269549	0.302152			Upstream of BBX by 25991, Downstream of LOC101929607 by 33032
rs12488266	3	107215936	0.38302	0.366853	0.326879			Upstream of BBX by 25846, Downstream of LOC101929607 by 33177
rs57964862	3	107263147	0.62633	0.412521	0.453614	BBX	intronic	Downstream of LOC101929607 by 80388
rs16853606	3	107270460	0.564826	0.412521	0.39929	BBX	intronic	Downstream of LOC101929607 by 87701
rs62263348	3	107277228	0.848114	0.76258	0.778114	BBX	intronic	Downstream of LOC101929607 by 94469
rs609613	3	107282434	0.536566	0.412521	0.390188	BBX	intronic	Downstream of LOC101929607 by 99675
rs866313	3	107284328	0.192427	0.172453	0.144888	BBX	intronic
rs56859585	3	107303276	0.375423	0.310763	0.320534	BBX	intronic
rs58603116	3	107304229	0.709945	0.592478	0.52216	BBX	intronic
rs35511349	3	120699980	0.744186	0.592478	0.546265	STXBP5L	intronic	Upstream of MIR5682 by 68506
rs76035857	3	120810285	0.24611	0.172453	0.171365	STXBP5L	intronic	Downstream of MIR5682 by 41723
rs72626329	3	121497162	0.517287	0.412521	0.38293	IQCB1	intronic	Upstream of EAF2 by 56871, Upstream of GOLGB1 by 28548
rs60712162	3	121498336	0.38932	0.366853	0.332141	IQCB1	intronic	Upstream of EAF2 by 55697, Upstream of GOLGB1 by 29722
rs9859192	3	121680681	0.213765	0.172453	0.15569			Upstream of CD86 by 93527, Downstream of SLC15A2 by 17647, Downstream of EAF2 by 75308, Downstream of ILDR1 by 25488
rs36095	3	134710460	0.538674	0.412521	0.390981	EPHB1	intronic
rs39697	3	134711547	0.544892	0.412521	0.393322	EPHB1	intronic
rs849852	3	134724462	0.827337	0.76258	0.718808	EPHB1	intronic
rs479815	3	134725407	0.973053	0.958429	0.982511	EPHB1	intronic
rs36064	3	134727833	0.872306	0.844727	0.808209	EPHB1	intronic
rs28211	3	134730661	0.609952	0.412521	0.425792	EPHB1	intronic
rs6794270	3	138536314	0.410293	0.366853	0.342851			Upstream of PIK3CB by 58113
rs9818354	3	138541239	0.259138	0.172453	0.182863			Upstream of PIK3CB by 63038
rs12695690	3	138629015	0.148394	0.117292	0.119557			Upstream of FOXL2NB by 37060, Downstream of FOXL2 by 34050, Downstream of PRR23A by 93788, Downstream of LINC01391 by 25015
rs13089007	3	139095587	0.25521	0.172453	0.178731	COPB2	intronic	Upstream of LOC100507291 by 13057, Downstream of MRPS22 by 19700, Downstream of RBP2 by 76138
rs67929453	3	139109825	0.304153	0.231965	0.231949	COPB2	5upstream	Downstream of MRPS22 by 33938, Downstream of RBP2 by 61900, Upstream of COPB2 by 1303
rs10935323	3	139110135	0.193599	0.172453	0.145528	COPB2	5upstream	Downstream of MRPS22 by 34248, Downstream of RBP2 by 61590, Upstream of COPB2 by 1613
rs9818691	3	139113199	0.229723	0.172453	0.163424			Downstream of MRPS22 by 37312, Downstream of RBP2 by 58526, Upstream of COPB2 by 4677
rs1907687	3	139124172	0.597929	0.412521	0.408321			Downstream of MRPS22 by 48285, Downstream of RBP2 by 47553, Upstream of COPB2 by 15650
rs150234325	3	139125219	0.11832	0.0890158	0.078542			Downstream of MRPS22 by 49332, Downstream of RBP2 by 46506, Upstream of COPB2 by 16697
rs144602211	3	139127084	0.785126	0.592478	0.613879			Downstream of MRPS22 by 51197, Downstream of RBP2 by 44641, Upstream of COPB2 by 18562
rs9848241	3	139129631	0.649022	0.464797	0.49216			Downstream of MRPS22 by 53744, Downstream of RBP2 by 42094, Upstream of COPB2 by 21109
rs1586863	3	139138242	0.125463	0.117292	0.088283			Downstream of MRPS22 by 62355, Downstream of RBP2 by 33483, Downstream of RBP1 by 98033, Upstream of COPB2 by 29720
rs1586864	3	139140940	0.639401	0.464797	0.475817			Downstream of MRPS22 by 65053, Downstream of RBP2 by 30785, Downstream of RBP1 by 95335, Upstream of COPB2 by 32418
rs4544576	3	139143196	0.612933	0.412521	0.430855			Downstream of MRPS22 by 67309, Downstream of RBP2 by 28529, Downstream of RBP1 by 93079, Upstream of COPB2 by 34674
rs4290775	3	154430361	0.102186	0.0825791	0.0565374
rs6768205	3	165736177	0.156787	0.117292	0.125449
rs7617676	3	165737888	0.130969	0.117292	0.0957923
rs4680636	3	166499111	0.236516	0.172453	0.166716
rs1464597	3	166553863	0.420925	0.366853	0.3447
rs1586830	3	167548520	0.118614	0.0890158	0.0789421			Upstream of LINC01330 by 65215, Downstream of SERPINI1 by 5163, Upstream of PDCD10 by 95869
rs9856452	3	167555994	0.10015	0.0825791	0.0537618			Upstream of LINC01330 by 57741, Downstream of SERPINI1 by 12637
rs9290324	3	167561439	0.15407	0.117292	0.123967			Upstream of LINC01330 by 52296, Downstream of SERPINI1 by 18082
rs12106980	3	167564146	0.102444	0.0825791	0.0568893			Upstream of LINC01330 by 49589, Downstream of SERPINI1 by 20789
rs2172254	3	167564910	0.112627	0.0890158	0.0707768			Upstream of LINC01330 by 48825, Downstream of SERPINI1 by 21553
rs9826588	3	167566294	0.126061	0.117292	0.089099			Upstream of LINC01330 by 47441, Downstream of SERPINI1 by 22937
rs4634172	3	167700323	0.277367	0.186336	0.20204			Downstream of LINC01330 by 58526, Downstream of GOLIM4 by 27330
rs9869214	3	167729090	0.476488	0.400953	0.363884	GOLIM4	intronic	Downstream of LINC01330 by 87293
rs9824277	3	167770115	0.135878	0.117292	0.102487	GOLIM4	intronic
rs6444792	3	167790693	0.597813	0.412521	0.40829	GOLIM4	intronic
rs13072158	3	177778661	0.129061	0.117292	0.0931898
rs12629967	3	177781005	0.172715	0.153086	0.134137
rs2699889	3	178942431	0.113668	0.0890158	0.0721968	PIK3CA	intronic	Upstream of ZNF639 by 98347, Downstream of KCNMB3 by 15105, Upstream of LOC101928739 by 76670
rs6794358	3	183386962	0.20425	0.172453	0.151079	KLHL24	intronic	Upstream of YEATS2 by 28643
rs10937146	3	183388225	0.671238	0.592478	0.502884	KLHL24	intronic	Upstream of YEATS2 by 27380
rs9819919	3	183392219	0.494054	0.400953	0.373251	KLHL24	intronic	Upstream of YEATS2 by 23386
rs6792471	3	185964764	0.102529	0.0825791	0.0570054	DGKG	intronic
rs33925812	3	188627057	0.250225	0.172453	0.173487			Downstream of LPP by 18597, Downstream of TPRG1-AS1 by 32446
rs10937377	3	188638678	0.137742	0.117292	0.105029			Downstream of LPP by 30218, Downstream of TPRG1-AS1 by 20825
rs9864836	3	196200737	0.150647	0.117292	0.1221	RNF168	intronic	Upstream of FBXO45 by 94987, Downstream of WDR53 by 80321, Downstream of SMCO1 by 33012, Upstream of UBXN7 by 41392
rs62410572	3	196252423	0.357471	0.269549	0.305542			Upstream of FBXO45 by 43301, Downstream of WDR53 by 28635, Upstream of UBXN7 by 93078, Upstream of RNF168 by 21784, Upstream of SMCO1 by 10186
rs13100782	3	196253045	0.106455	0.0825791	0.0623606			Upstream of FBXO45 by 42679, Downstream of WDR53 by 28013, Upstream of UBXN7 by 93700, Upstream of RNF168 by 22406, Upstream of SMCO1 by 10808
rs4916518	3	196253263	0.736777	0.592478	0.54105			Upstream of FBXO45 by 42461, Downstream of WDR53 by 27795, Upstream of UBXN7 by 93918, Upstream of RNF168 by 22624, Upstream of SMCO1 by 11026
rs58400165	3	196255709	0.812153	0.76258	0.675466			Upstream of FBXO45 by 40015, Downstream of WDR53 by 25349, Upstream of UBXN7 by 96364, Upstream of RNF168 by 25070, Upstream of SMCO1 by 13472
rs6583209	3	197134483	0.369017	0.269549	0.315184
rs1587725	4	5303018	0.105874	0.0825791	0.0615673	STK32B	intronic
rs28829869	4	5308360	0.111612	0.0890158	0.0693935	STK32B	intronic
rs13121232	4	5947793	0.726397	0.592478	0.533742	FLJ46481	non-coding intronic	Downstream of JAKMIP1 by 80132, Upstream of MIR378D1 by 22738, Upstream of CRMP1 by 52983
rs10005242	4	5949558	0.739229	0.592478	0.542776	FLJ46481	non-coding intronic	Downstream of JAKMIP1 by 78367, Upstream of MIR378D1 by 24503, Upstream of CRMP1 by 54748
rs6854535	4	5950720	0.855363	0.76258	0.78944	FLJ46481	non-coding intronic	Downstream of JAKMIP1 by 77205, Upstream of MIR378D1 by 25665, Upstream of CRMP1 by 55910
rs28549075	4	5952092	0.10014	0.0825791	0.0537479	FLJ46481	non-coding intronic	Downstream of JAKMIP1 by 75833, Upstream of MIR378D1 by 27037, Upstream of CRMP1 by 57282
rs12509118	4	5952453	0.697145	0.592478	0.51394	FLJ46481	non-coding intronic	Downstream of JAKMIP1 by 75472, Upstream of MIR378D1 by 27398, Upstream of CRMP1 by 57643
rs4352417	4	5954315	0.77889	0.592478	0.602601	FLJ46481	non-coding intronic	Downstream of JAKMIP1 by 73610, Upstream of MIR378D1 by 29260, Upstream of CRMP1 by 59505
rs748446	4	5955337	0.6625	0.592478	0.499156	FLJ46481	non-coding intronic	Downstream of JAKMIP1 by 72588, Upstream of MIR378D1 by 30282, Upstream of CRMP1 by 60527
rs733370	4	5959135	0.556348	0.412521	0.396977	FLJ46481	non-coding	Downstream of JAKMIP1 by 68790, Upstream of MIR378D1 by 34080, Upstream of CRMP1 by 64325
rs7695500	4	5961887	0.240286	0.172453	0.168543	FLJ46481	non-coding intronic	Downstream of JAKMIP1 by 66038, Upstream of MIR378D1 by 36832, Upstream of CRMP1 by 67077
rs7691574	4	5962431	0.382488	0.366853	0.326435	FLJ46481	non-coding intronic	Downstream of JAKMIP1 by 65494, Upstream of MIR378D1 by 37376, Upstream of CRMP1 by 67621
rs6855001	4	5962708	0.394197	0.366853	0.336213	FLJ46481	non-coding intronic	Downstream of JAKMIP1 by 65217, Upstream of MIR378D1 by 37653, Upstream of CRMP1 by 67898
rs6830217	4	5962820	0.846361	0.76258	0.773111	FLJ46481	non-coding intronic	Downstream of JAKMIP1 by 65105, Upstream of MIR378D1 by 37765, Upstream of CRMP1 by 68010
rs6446414	4	5964345	0.504177	0.400953	0.377995	FLJ46481	non-coding intronic	Downstream of JAKMIP1 by 63580, Upstream of MIR378D1 by 39290, Upstream of CRMP1 by 69535
rs6826735	4	5965353	0.20238	0.172453	0.150173	FLJ46481	non-coding intronic	Downstream of JAKMIP1 by 62572, Upstream of MIR378D1 by 40298, Upstream of CRMP1 by 70543
rs7675245	4	5965832	0.184433	0.172453	0.140528	FLJ46481	non-coding intronic	Downstream of JAKMIP1 by 62093, Upstream of MIR378D1 by 40777, Upstream of CRMP1 by 71022
rs6446417	4	5966223	0.263228	0.172453	0.187166	FLJ46481	non-coding intronic	Downstream of JAKMIP1 by 61702, Upstream of MIR378D1 by 41168, Upstream of CRMP1 by 71413
rs79164097	4	5966618	0.314396	0.263517	0.246998			Downstream of JAKMIP1 by 61307, Upstream of MIR378D1 by 41563, Upstream of CRMP1 by 71808
rs878145	4	5967316	0.574834	0.412521	0.40202	FLJ46481	non-coding intronic	Downstream of JAKMIP1 by 60609, Upstream of MIR378D1 by 42261, Upstream of CRMP1 by 72506
rs6841166	4	5967886	0.387659	0.366853	0.330753	FLJ46481	non-coding intronic	Downstream of JAKMIP1 by 60039, Upstream of MIR378D1 by 42831, Upstream of CRMP1 by 73076
rs6446418	4	5968109	0.12679	0.117292	0.0900932	FLJ46481	non-coding intronic	Downstream of JAKMIP1 by 59816, Upstream of MIR378D1 by 43054, Upstream of CRMP1 by 73299
rs6446419	4	5968162	0.295267	0.215547	0.22087	FLJ46481	non-coding intronic	Downstream of JAKMIP1 by 59763, Upstream of MIR378D1 by 43107, Upstream of CRMP1 by 73352
rs73212615	4	5968519	0.165694	0.153086	0.130307	FLJ46481	non-coding intronic	Downstream of JAKMIP1 by 59406, Upstream of MIR378D1 by 43464, Upstream of CRMP1 by 73709
rs7690750	4	5969235	0.286122	0.186336	0.21125	FLJ46481	non-coding intronic	Downstream of JAKMIP1 by 58690, Upstream of MIR378D1 by 44180, Upstream of CRMP1 by 74425
rs7690889	4	5969252	0.286122	0.186336	0.21125	FLJ46481	non-coding intronic	Downstream of JAKMIP1 by 58673, Upstream of MIR378D1 by 44197, Upstream of CRMP1 by 74442
rs6446420	4	5969292	0.201778	0.172453	0.149881	FLJ46481	non-coding intronic	Downstream of JAKMIP1 by 58633, Upstream of MIR378D1 by 44237, Upstream of CRMP1 by 74482
rs6446421	4	5969303	0.201778	0.172453	0.149881	FLJ46481	non-coding intronic	Downstream of JAKMIP1 by 58622, Upstream of MIR378D1 by 44248, Upstream of CRMP1 by 74493
rs35060671	4	7529003	0.106933	0.0825791	0.0630114	SORCS2	intronic	Downstream of MIR4274 by 67158, Upstream of PSAPL1 by 92303
rs1080961	4	13693324	0.243241	0.172453	0.169975	AK091889	non-coding intronic	Downstream of MIR5091 by 63743, Upstream of BOD1L1 by 63996
rs10939499	4	13697961	0.104917	0.0825791	0.0602623	AK091889	non-coding intronic	Downstream of MIR5091 by 68380, Upstream of BOD1L1 by 68633
rs75085298	4	15100749	0.144029	0.117292	0.113604			Downstream of CPEB2 by 28972, Upstream of CPEB2-AS1 by 97080
rs73228815	4	15108365	0.137836	0.117292	0.105158			Downstream of CPEB2 by 36588
rs2124220	4	15122038	0.451046	0.366853	0.350317			Downstream of CPEB2 by 50261
rs59243173	4	15122683	0.157297	0.117292	0.125727			Downstream of CPEB2 by 50906
rs61482158	4	15123852	0.123865	0.117292	0.0861032			Downstream of CPEB2 by 52075
rs28452924	4	15133870	0.146194	0.117292	0.116556			Downstream of CPEB2 by 62093
rs4692349	4	28762384	0.275754	0.186336	0.200343			Upstream of MIR4275 by 58819
rs2871363	4	28770562	0.382586	0.366853	0.326516			Upstream of MIR4275 by 50641
rs1493139	4	28776140	0.170522	0.153086	0.13294			Upstream of MIR4275 by 45063
rs67872000	4	28823042	0.110229	0.0890158	0.0675074	MIR4275	3downstream	Downstream of MIR4275 by 1752
rs12649072	4	28830570	0.173323	0.153086	0.134468			Downstream of MIR4275 by 9280
rs1915497	4	28995446	0.276804	0.186336	0.201447
rs13115820	4	29000748	0.471585	0.400953	0.36127
rs1521128	4	29003310	0.286795	0.186336	0.211958
rs1915500	4	29003413	0.309132	0.231965	0.239264
rs7686304	4	29003751	0.193135	0.172453	0.145275
rs6814034	4	29036174	0.23786	0.172453	0.167367
rs1474222	4	29042874	0.107642	0.0825791	0.0639795
rs1474221	4	29042919	0.107642	0.0825791	0.0639795
rs12644308	4	29110405	0.143005	0.117292	0.112208
rs12509079	4	29110902	0.106571	0.0825791	0.0625184
rs183756201	4	30052593	0.11339	0.0890158	0.0718186
rs143601711	4	30056770	0.113498	0.0890158	0.0719648
rs3113454	4	41092725	0.429303	0.366853	0.346158	APBB2	intronic
rs4639110	4	41843686	0.436103	0.366853	0.347341			Upstream of TMEM33 by 93450, Downstream of LINC00682 by 37852, Upstream of PHOX2B by 92699
rs11932228	4	41854126	0.11295	0.0890158	0.0712175			Upstream of TMEM33 by 83010, Downstream of LINC00682 by 27412
rs4485831	4	42043803	0.217302	0.172453	0.157404	SLC30A9	intronic	Downstream of TMEM33 by 80979, Downstream of DCAF4L1 by 55319, Downstream of BEND4 by 69066
rs10433709	4	42050768	0.343082	0.269549	0.28914	SLC30A9	intronic	Downstream of TMEM33 by 87944, Downstream of DCAF4L1 by 62284, Downstream of BEND4 by 62101
rs10938168	4	42051038	0.213895	0.172453	0.155753	SLC30A9	intronic	Downstream of TMEM33 by 88214, Downstream of DCAF4L1 by 62554, Downstream of BEND4 by 61831
rs10938171	4	42056147	0.333946	0.263517	0.275719	SLC30A9	intronic	Downstream of TMEM33 by 93323, Downstream of DCAF4L1 by 67663, Downstream of BEND4 by 56722
rs62302146	4	42056709	0.110159	0.0890158	0.0674122	SLC30A9	intronic	Downstream of TMEM33 by 93885, Downstream of DCAF4L1 by 68225, Downstream of BEND4 by 56160
rs4861014	4	42057139	0.590238	0.412521	0.406223	SLC30A9	intronic	Downstream of TMEM33 by 94315, Downstream of DCAF4L1 by 68655, Downstream of BEND4 by 55730
rs4421020	4	42058286	0.264459	0.172453	0.18846	SLC30A9	intronic	Downstream of TMEM33 by 95462, Downstream of DCAF4L1 by 69802, Downstream of BEND4 by 54583
rs4543157	4	42068230	0.100443	0.0825791	0.0541611	SLC30A9	intronic	Downstream of DCAF4L1 by 79746, Downstream of BEND4 by 44639
rs4619931	4	42074633	0.132748	0.117292	0.0982181	SLC30A9	intronic	Downstream of DCAF4L1 by 86149, Downstream of BEND4 by 38236
rs11051	4	42089177	0.102345	0.0825791	0.056755	SLC30A9	3utr	Downstream of BEND4 by 23692
rs6447131	4	42129997	0.235285	0.172453	0.166119	BEND4	intronic	Downstream of SLC30A9 by 40446
rs10029925	4	42131051	0.223446	0.172453	0.160382	BEND4	intronic	Downstream of SLC30A9 by 41500
rs79990093	4	42131701	0.220375	0.172453	0.158893	BEND4	intronic	Downstream of SLC30A9 by 42150
rs6447132	4	42134066	0.169957	0.153086	0.132633	BEND4	intronic	Downstream of SLC30A9 by 44515
rs7664565	4	42135019	0.182921	0.172453	0.139703	BEND4	intronic	Downstream of SLC30A9 by 45468
rs79804676	4	61602245	0.221715	0.172453	0.159543
rs12498532	4	61603105	0.220071	0.172453	0.158746
rs4495068	4	64707612	0.201433	0.172453	0.149714
rs1835832	4	70407569	0.166286	0.153086	0.13063			Downstream of UGT2A1 by 46565, Downstream of UGT2A2 by 46565, Upstream of UGT2B4 by 15837
rs13152407	4	76560706	0.15465	0.117292	0.124283			Upstream of USO1 by 88999, Downstream of C4orf26 by 69603, Downstream of G3BP2 by 7246, Upstream of CDKL2 by 4985
rs2198669	4	79994902	0.169837	0.153086	0.132567	LOC100505875	non-coding intronic
rs2903606	4	79996573	0.108285	0.0825791	0.0648558	LOC100505875	non-coding intronic
rs2867532	4	79996839	0.106104	0.0825791	0.0618819	LOC100505875	non-coding intronic
rs6839494	4	86471417	0.137807	0.117292	0.105118	ARHGAP24	intronic
rs12510597	4	86478104	0.304295	0.231965	0.232158	ARHGAP24	intronic
rs12510645	4	86478277	0.28227	0.186336	0.207197	ARHGAP24	intronic
rs13139321	4	86478518	0.267495	0.172453	0.191655	ARHGAP24	intronic
rs13140816	4	86479200	0.298026	0.215547	0.223772	ARHGAP24	intronic
rs9994823	4	86482244	0.142777	0.117292	0.111896	ARHGAP24	intronic
rs12500479	4	86482638	0.142703	0.117292	0.111796	ARHGAP24	intronic
rs12501745	4	86484081	0.108196	0.0825791	0.0647347	ARHGAP24	intronic
rs17384463	4	86492018	0.115454	0.0890158	0.0746324	ARHGAP24	intronic
rs4693118	4	86498643	0.225089	0.172453	0.161178	ARHGAP24	intronic
rs4693710	4	86498926	0.193679	0.172453	0.145572	ARHGAP24	intronic
rs12501836	4	86501470	0.297477	0.215547	0.223194	ARHGAP24	intronic
rs7695028	4	86511083	0.138633	0.117292	0.106244	ARHGAP24	intronic
rs783919	4	98948950	0.136108	0.117292	0.102801	STPG2	intronic
rs75721934	4	100142780	0.341031	0.269549	0.286126	LOC100507053	non-coding intronic	Downstream of ADH1B by 84763, Downstream of ADH1A by 54742, Upstream of ADH6 by 2377, Upstream of ADH4 by 77331, Upstream of PCNAP1 by 59976
rs11499825	4	100275013	0.106178	0.0825791	0.0619824	ADH1C	5upstream	Downstream of LOC100507053 by 52500, Downstream of ADH7 by 58404, Upstream of ADH1C by 811, Upstream of ADH1B by 32414, Upstream of ADH1A by 62828
rs10461136	4	103253946	0.136641	0.117292	0.103528	SLC39A8	intronic	Upstream of SLC39A8 by 8477
rs12648473	4	104941917	0.337934	0.263517	0.281576
rs4605656	4	104944698	0.590367	0.412521	0.406258
rs1501276	4	104945239	0.461107	0.400953	0.355682
rs12648393	4	104947425	0.745242	0.592478	0.547009
rs66745482	4	104953476	0.177809	0.153086	0.136915
rs12651382	4	104955958	0.383698	0.366853	0.327445
rs66641445	4	104956208	0.199089	0.172453	0.148523
rs11097841	4	104960333	0.205856	0.172453	0.151857
rs12503132	4	104961255	0.236202	0.172453	0.166564
rs1995324	4	104996156	0.184035	0.172453	0.140311
rs17306359	4	105003353	0.106556	0.0825791	0.0624983
rs2866681	4	105265350	0.871015	0.844727	0.806779
rs7695341	4	121042212	0.142133	0.117292	0.111017			Upstream of MAD2L1 by 54199
rs1880778	4	138753109	0.118398	0.0890158	0.0786481
rs6821994	4	138763811	0.291791	0.215547	0.217212
rs3805236	4	144357737	0.540959	0.412521	0.391841	GAB1	intronic	Upstream of SMARCA5 by 76878, Downstream of MIR3139 by 93049, Downstream of SMARCA5-AS1 by 76887
rs116718541	4	144366276	0.104041	0.0825791	0.0590681	GAB1	intronic	Upstream of SMARCA5 by 68339, Downstream of SMARCA5-AS1 by 68348
rs6833624	4	144366648	0.695007	0.592478	0.513027	GAB1	intronic	Upstream of SMARCA5 by 67967, Downstream of SMARCA5-AS1 by 67976
rs59727559	4	144374468	0.686074	0.592478	0.509215	GAB1	intronic	Upstream of SMARCA5 by 60147, Downstream of SMARCA5-AS1 by 60156
rs28925924	4	144376299	0.140233	0.117292	0.108427	GAB1	intronic	Upstream of SMARCA5 by 58316, Downstream of SMARCA5-AS1 by 58325
rs28925926	4	144376365	0.765688	0.592478	0.578729	GAB1	intronic	Upstream of SMARCA5 by 58250, Downstream of SMARCA5-AS1 by 58259
rs75260998	4	144379410	0.131412	0.117292	0.0963968	GAB1	intronic	Upstream of SMARCA5 by 55205, Downstream of SMARCA5-AS1 by 55214
rs13114896	4	144380399	0.163251	0.153086	0.128974	GAB1	intronic	Upstream of SMARCA5 by 54216, Downstream of SMARCA5-AS1 by 54225
rs3795246	4	144381401	0.175951	0.153086	0.135902	GAB1	intronic	Upstream of GUSBP5 by 99223, Upstream of SMARCA5 by 53214, Downstream of SMARCA5-AS1 by 53223
rs10084783	4	144399622	0.132071	0.117292	0.0972951			Upstream of GUSBP5 by 81002, Upstream of SMARCA5 by 34993, Downstream of GAB1 by 3904, Downstream of FREM3 by 98938, Downstream of SMARCA5-AS1 by 35002
rs10000941	4	144399782	0.108362	0.0825791	0.0649606			Upstream of GUSBP5 by 80842, Upstream of SMARCA5 by 34833, Downstream of GAB1 by 4064, Downstream of FREM3 by 98778, Downstream of SMARCA5-AS1 by 34842
rs13109860	4	152789287	0.365839	0.269549	0.31253
rs11099832	4	152811779	0.104331	0.0825791	0.0594628
rs4696302	4	152813118	0.111057	0.0890158	0.0686362
rs11099833	4	152813717	0.117193	0.0890158	0.0770046
rs6536257	4	158502515	0.153688	0.117292	0.123758			Downstream of LOC340017 by 5212
rs13140119	4	158681502	0.165764	0.153086	0.130345
rs1383699	4	158682943	0.120454	0.117292	0.0814519
rs12500386	4	158683832	0.123964	0.117292	0.0862387
rs1481226	4	158685071	0.118569	0.0890158	0.0788812
rs7681081	4	158687138	0.124966	0.117292	0.0876048
rs12649590	4	158689360	0.234561	0.172453	0.165768
rs756334	4	158689938	0.321764	0.263517	0.257821
rs6536271	4	158690346	0.313064	0.263517	0.245041
rs10857305	4	158692599	0.283527	0.186336	0.208519
rs12642686	4	158697540	0.187931	0.172453	0.142436
rs11737503	4	158700876	0.128812	0.117292	0.0928503
rs1481216	4	158719579	0.104606	0.0825791	0.0598381
rs35239814	4	158720325	0.305472	0.231965	0.233888
rs2345275	4	158724823	0.29167	0.215547	0.217086
rs68086125	4	158727449	0.634615	0.464797	0.467686
rs4142913	4	158727450	0.634615	0.464797	0.467686
rs7671381	4	158727948	0.597277	0.412521	0.408144
rs10004462	4	158728130	0.232386	0.172453	0.164714
rs10027478	4	158728539	0.28536	0.186336	0.210447
rs62351138	4	159397333	0.103289	0.0825791	0.0580427			Upstream of RXFP1 by 45532
rs11100195	4	159668417	0.386713	0.366853	0.329963			Upstream of FNIP2 by 21764, Downstream of ETFDH by 38552, Downstream of RXFP1 by 93896, Upstream of C4orf46 by 75010, Upstream of PPID by 23865
rs4396948	4	160208630	0.103777	0.0825791	0.0587081	RAPGEF2	intronic
rs11100217	4	160255802	0.167654	0.153086	0.131376	RAPGEF2	intronic
rs1458147	4	163714886	0.137761	0.117292	0.105055
rs7687728	4	170474244	0.103182	0.0825791	0.0578968	NEK1	intronic	Upstream of CLCN3 by 67427
rs1500930	4	170729657	0.13738	0.117292	0.104535			Downstream of CLCN3 by 85319, Upstream of C4orf27 by 50564
rs7434941	4	170740625	0.335035	0.263517	0.277317			Downstream of CLCN3 by 96287, Downstream of LOC100506085 by 98286, Upstream of C4orf27 by 61532
rs115290915	4	171283565	0.132279	0.117292	0.097579			Downstream of LOC101928223 by 78692
rs12646106	4	187292289	0.118478	0.0890158	0.0787565	LOC285441	non-coding intronic	Downstream of F11 by 81454
rs2685883	4	190687102	0.378617	0.310763	0.323202
rs72642094	4	190688081	0.102789	0.0825791	0.0573602
rs2739529	4	190688411	0.101576	0.0825791	0.0557058
rs2739530	4	190689997	0.111273	0.0890158	0.068931
rs28694739	4	190699767	0.132741	0.117292	0.0982084
rs2685824	4	190730002	0.185656	0.172453	0.141195
rs74991989	5	1238676	0.269047	0.172453	0.193287	SLC6A18	intronic	Downstream of SLC6A19 by 13446, Downstream of TERT by 14610, Downstream of CLPTM1L by 79323, Downstream of MIR4457 by 70748, Upstream of CTD-3080P12.3 by 59956
rs570260	5	4881885	0.312158	0.263517	0.243709
rs629342	5	4885068	0.122746	0.117292	0.0845775
rs10051514	5	4887171	0.905305	0.844727	0.85244
rs183511926	5	4888161	0.168436	0.153086	0.131803
rs663226	5	4888649	0.620222	0.412521	0.443237
rs527532	5	4889089	0.617998	0.412521	0.43946
rs505198	5	4891753	0.516301	0.412521	0.382559
rs1669748	5	4921390	0.333095	0.263517	0.274468
rs662368	5	4922271	0.358818	0.269549	0.306666
rs12514936	5	7736067	0.10212	0.0825791	0.0564485	ADCY2	intronic	Downstream of C5orf49 by 94423
rs2399888	5	10355924	0.114728	0.0890158	0.0736428	2016-03-06	intronic	Upstream of ROPN1L by 86049, Downstream of CCT5 by 89423, Downstream of ROPN1L-AS1 by 84922, Upstream of CMBL by 47756
rs6887666	5	10356885	0.396625	0.366853	0.338241	2016-03-06	intronic	Upstream of ROPN1L by 85088, Downstream of CCT5 by 90384, Downstream of ROPN1L-AS1 by 83961, Upstream of CMBL by 48717
rs9292300	5	29180381	0.134421	0.117292	0.100501			Downstream of LOC101929660 by 7299
rs6863026	5	29181634	0.269433	0.172453	0.193693			Downstream of LOC101929660 by 8552
rs6867116	5	29181830	0.183083	0.172453	0.139792			Downstream of LOC101929660 by 8748
rs6873017	5	29182965	0.212461	0.172453	0.155058			Downstream of LOC101929660 by 9883
rs80344559	5	30472751	0.278004	0.186336	0.20271
rs113567633	5	30476656	0.582153	0.412521	0.404017
rs10071724	5	30478631	0.172721	0.153086	0.13414
rs4526118	5	30480559	0.28788	0.186336	0.213098
rs4132354	5	30481520	0.363621	0.269549	0.310678
rs10058881	5	30482983	0.530804	0.412521	0.388019
rs6889564	5	30483421	0.610157	0.412521	0.42614
rs78372465	5	30485338	0.838385	0.76258	0.750345
rs4476736	5	30498111	0.567743	0.412521	0.400086
rs4867038	5	30500264	0.104366	0.0825791	0.0595106
rs6896027	5	30507675	0.330398	0.263517	0.270505
rs6866251	5	30509496	0.120077	0.117292	0.0809383
rs12659369	5	43481734	0.227068	0.172453	0.162137	C5orf28	intronic	Downstream of PAIP1 by 44635, Downstream of NNT-AS1 by 91552, Downstream of C5orf34 by 5068, Upstream of CCL28 by 69241
rs6451706	5	43482815	0.211367	0.172453	0.154528	C5orf28	intronic	Downstream of PAIP1 by 43554, Downstream of NNT-AS1 by 90471, Downstream of C5orf34 by 3987, Upstream of CCL28 by 70322
rs3806870	5	43485034	0.111592	0.0890158	0.0693664	C5orf28, C5orf34	5upstream, 3downstream	Downstream of PAIP1 by 41335, Downstream of NNT-AS1 by 88252, Downstream of C5orf34 by 1768, Upstream of C5orf28 by 1042, Upstream of CCL28 by 72541
rs7735243	5	43485558	0.260737	0.172453	0.184545	C5orf28, C5orf34	5upstream, 3downstream	Downstream of PAIP1 by 40811, Downstream of NNT-AS1 by 87728, Downstream of C5orf34 by 1244, Upstream of C5orf28 by 1566, Upstream of CCL28 by 73065
rs4866746	5	43486566	0.126168	0.117292	0.0892442	C5orf34	3downstream	Downstream of PAIP1 by 39803, Downstream of NNT-AS1 by 86720, Downstream of C5orf34 by 236, Upstream of C5orf28 by 2574, Upstream of CCL28 by 74073
rs10061165	5	43489004	0.349311	0.269549	0.29829	C5orf34	intronic	Downstream of PAIP1 by 37365, Downstream of NNT-AS1 by 84282, Upstream of C5orf28 by 5012, Upstream of CCL28 by 76511
rs34007811	5	43493922	0.199539	0.172453	0.148768	C5orf34	intronic	Downstream of PAIP1 by 32447, Downstream of NNT-AS1 by 79364, Upstream of C5orf28 by 9930, Upstream of CCL28 by 81429
rs4576155	5	43496641	0.201968	0.172453	0.149973	C5orf34	intronic	Downstream of PAIP1 by 29728, Downstream of NNT-AS1 by 76645, Upstream of C5orf28 by 12649, Upstream of CCL28 by 84148
rs35710460	5	43504189	0.1109	0.0890158	0.0684222	C5orf34	intronic	Upstream of NNT by 98601, Downstream of PAIP1 by 22180, Downstream of NNT-AS1 by 69097, Upstream of C5orf28 by 20197, Upstream of CCL28 by 91696
rs6449584	5	50632719	0.132541	0.117292	0.0979359			Upstream of ISL1 by 46238, Downstream of LOC642366 by 35851
rs6449586	5	50634878	0.123705	0.117292	0.0858851			Upstream of ISL1 by 44079, Downstream of LOC642366 by 33692
rs10434559	5	54086195	0.201563	0.172453	0.149777			Upstream of LOC102467080 by 46109
rs2047064	5	64733927	0.271476	0.186336	0.195842	ADAMTS6	intronic	Downstream of CENPK by 79665
rs2047065	5	64733991	0.279222	0.186336	0.20399	ADAMTS6	intronic	Downstream of CENPK by 79601
rs7728131	5	64734702	0.316686	0.263517	0.250362	ADAMTS6	intronic	Downstream of CENPK by 78890
rs6876189	5	64735540	0.349081	0.269549	0.297952	ADAMTS6	intronic	Downstream of CENPK by 78052
rs10940035	5	64740584	0.104136	0.0825791	0.0591973	ADAMTS6	intronic	Downstream of CENPK by 73008
rs7705423	5	64740765	0.108544	0.0825791	0.0652088	ADAMTS6	intronic	Downstream of CENPK by 72827
rs2131587	5	64745925	0.180246	0.171676	0.138244	ADAMTS6	intronic	Downstream of CENPK by 67667
rs7725105	5	64749723	0.169851	0.153086	0.132574	ADAMTS6	intronic	Downstream of CENPK by 63869
rs71628501	5	67505725	0.215852	0.172453	0.156701			Upstream of PIK3R1 by 5858, Downstream of LOC102467655 by 11490
rs1816898	5	67506653	0.166022	0.153086	0.130486			Upstream of PIK3R1 by 4930, Downstream of LOC102467655 by 12418
rs61042496	5	67507834	0.16986	0.153086	0.13258			Upstream of PIK3R1 by 3749, Downstream of LOC102467655 by 13599
rs6866741	5	80739524	0.917812	0.844727	0.884382	SSBP2, RNU5E-1	intronic, non-coding intronic	Upstream of ACOT12 by 49536
rs10043164	5	80740928	0.543369	0.412521	0.392748	SSBP2, RNU5E-1	intronic, non-coding intronic	Upstream of ACOT12 by 50940
rs6452414	5	80754434	0.76254	0.592478	0.573036	SSBP2	intronic	Downstream of RNU5E-1 by 7716, Downstream of RNU5D-1 by 7716, Upstream of ACOT12 by 64446
rs10075648	5	80755211	0.155776	0.117292	0.124897	SSBP2	intronic	Downstream of RNU5E-1 by 8493, Downstream of RNU5D-1 by 8493, Upstream of ACOT12 by 65223
rs2973345	5	80883966	0.161092	0.153086	0.127797	SSBP2	intronic
rs2972237	5	80884000	0.130586	0.117292	0.0952701	SSBP2	intronic
rs2972238	5	80885073	0.181432	0.172453	0.138891	SSBP2	intronic
rs2972239	5	80887552	0.268221	0.172453	0.192418	SSBP2	intronic
rs2917541	5	80889451	0.214488	0.172453	0.15604	SSBP2	intronic
rs145305370	5	80889969	0.168638	0.153086	0.131913	SSBP2	intronic
rs2972241	5	80894982	0.129194	0.117292	0.0933716	SSBP2	intronic
rs10035963	5	96843300	0.130368	0.117292	0.0949728
rs6893784	5	96845353	0.123985	0.117292	0.0862673
rs1038491	5	96849023	0.157122	0.117292	0.125632
rs1038492	5	96849145	0.163601	0.153086	0.129165
rs6557016	5	97219104	0.780177	0.592478	0.604929
rs6893147	5	97222090	0.28464	0.186336	0.209691
rs145797331	5	99618990	0.114248	0.0890158	0.0729878			Downstream of LOC100133050 by 96218
rs154711	5	99920026	0.148187	0.117292	0.119274	FAM174A	intronic
rs13876	5	99922081	0.156792	0.117292	0.125451	FAM174A	3utr
rs258546	5	99924537	0.664869	0.592478	0.500167	FAM174A	3downstream	Downstream of FAM174A by 2093
rs145739846	5	99929455	0.342091	0.269549	0.287683			Downstream of FAM174A by 7011
rs247960	5	99933455	0.123185	0.117292	0.0851761			Downstream of FAM174A by 11011
rs17138131	5	100983160	0.105185	0.0825791	0.0606274
rs67701544	5	103047965	0.30194	0.231965	0.228699
rs58117256	5	103068312	0.290604	0.215547	0.215964
rs6867791	5	103068468	0.288892	0.186336	0.214163
rs12659275	5	103645327	0.100017	0.0808222	0.0535801
rs10463559	5	103646337	0.102361	0.0825791	0.0567769
rs72787915	5	104870625	0.243715	0.172453	0.170204
rs395561	5	106861975	0.126768	0.117292	0.0900627	EFNA5	intronic
rs188147588	5	116877963	0.666579	0.592478	0.500896	LOC728342	non-coding intronic
rs842002	5	116995514	0.118595	0.0890158	0.0789168			Upstream of LOC102467224 by 70541, Downstream of LINC00992 by 80075
rs842003	5	116995785	0.134534	0.117292	0.100654			Upstream of LOC102467224 by 70270, Downstream of LINC00992 by 80346
rs12658336	5	117351540	0.23992	0.172453	0.168365
rs10037966	5	117354189	0.43539	0.366853	0.347217
rs10037996	5	117354366	0.233084	0.172453	0.165053
rs12515902	5	117359191	0.513941	0.412521	0.38167
rs7731110	5	117361175	0.551489	0.412521	0.395651
rs12658144	5	117363828	0.589028	0.412521	0.405893
rs7710216	5	117364697	0.688161	0.592478	0.510106
rs34627787	5	117364835	0.607242	0.412521	0.421188
rs34523364	5	117367545	0.501947	0.400953	0.377155
rs11241444	5	117369877	0.490045	0.400953	0.371114
rs12517337	5	117370366	0.233246	0.172453	0.165131
rs71588789	5	117381674	0.132314	0.117292	0.0976267
rs2416504	5	117409092	0.509686	0.404557	0.380069
rs10213882	5	117409361	0.185011	0.172453	0.140844
rs11241446	5	117410931	0.515229	0.412521	0.382155
rs10223072	5	117431855	0.259737	0.172453	0.183493
rs4489097	5	117439778	0.478842	0.400953	0.365139
rs4479878	5	117444847	0.416362	0.366853	0.343907
rs4523039	5	117448233	0.127939	0.117292	0.0916599
rs28548013	5	117465938	0.131518	0.117292	0.0965411
rs35719811	5	117466795	0.397383	0.366853	0.338874
rs4484469	5	117467752	0.428574	0.366853	0.346031
rs4289592	5	117469746	0.604193	0.412521	0.416009
rs35538632	5	117476313	0.798019	0.592478	0.637193
rs7724328	5	117488066	0.148538	0.117292	0.119753
rs4317366	5	117488418	0.405561	0.366853	0.342027
rs6872244	5	117489412	0.35752	0.269549	0.305583
rs10079352	5	117494640	0.297362	0.215547	0.223074
rs6595093	5	117503077	0.206688	0.172453	0.15226
rs13356156	5	117505870	0.464478	0.400953	0.35748
rs1479196	5	117506665	0.503664	0.400953	0.377802
rs6876066	5	117511763	0.607383	0.412521	0.421428
rs1382721	5	117515469	0.125445	0.117292	0.0882583
rs10038802	5	117515899	0.157399	0.117292	0.125783
rs1382720	5	117519487	0.186208	0.172453	0.141496			Upstream of LOC100505811 by 98781
rs10078247	5	117520174	0.1786	0.153086	0.137347			Upstream of LOC100505811 by 98094
rs1871367	5	117571345	0.124299	0.117292	0.0866953			Upstream of LOC100505811 by 46923
rs6421874	5	117608377	0.387036	0.366853	0.330233			Upstream of LOC100505811 by 9891, Downstream of LOC102467224 by 6620, Downstream of LOC101927280 by 78289
rs11746020	5	117621503	0.624712	0.412521	0.450866	BC044609	3downstream	Downstream of LOC102467224 by 19746, Downstream of LOC100505811 by 1031, Downstream of LOC101927280 by 65163
rs1600306	5	117623780	0.101895	0.0825791	0.0561404			Downstream of LOC102467224 by 22023, Downstream of LOC100505811 by 3308, Downstream of LOC101927280 by 62886
rs6880706	5	117649475	0.393517	0.366853	0.335645			Downstream of LOC102467224 by 47718, Downstream of LOC100505811 by 29003, Downstream of LOC101927280 by 37191
rs11949106	5	117656195	0.136908	0.117292	0.103891			Downstream of LOC102467224 by 54438, Downstream of LOC100505811 by 35723, Downstream of LOC101927280 by 30471
rs7446144	5	117661961	0.23462	0.172453	0.165796			Downstream of LOC102467224 by 60204, Downstream of LOC100505811 by 41489, Downstream of LOC101927280 by 24705
rs12517872	5	117692343	0.114629	0.0890158	0.0735074			Downstream of LOC102467224 by 90586, Downstream of LOC100505811 by 71871
rs11241458	5	117737822	0.282032	0.186336	0.206947
rs7703431	5	117744871	0.346148	0.269549	0.293643
rs7708440	5	117747508	0.306321	0.231965	0.235135
rs6595126	5	117749473	0.117203	0.0890158	0.0770187
rs6873260	5	117797024	0.104481	0.0825791	0.0596675
rs7726074	5	117833397	0.159835	0.120001	0.127111			Upstream of LOC102467225 by 98485
rs139315839	5	117837136	0.201876	0.172453	0.149929			Upstream of LOC102467225 by 94746
rs13160071	5	117839140	0.615998	0.412521	0.436063			Upstream of LOC102467225 by 92742
rs3923756	5	117845579	0.208261	0.172453	0.153023			Upstream of LOC102467225 by 86303
rs117081527	5	117876044	0.474451	0.400953	0.362798			Upstream of LOC102467225 by 55838
rs190842687	5	117876051	0.999519	0.992868	0.999688			Upstream of LOC102467225 by 55831
rs182749442	5	117876053	0.999519	0.992868	0.999688			Upstream of LOC102467225 by 55829
rs192057512	5	117876071	0.125668	0.117292	0.0885629			Upstream of LOC102467225 by 55811
rs144023093	5	117876258	0.178434	0.153086	0.137256			Upstream of LOC102467225 by 55624
rs181986228	5	117876363	0.296505	0.215547	0.222172			Upstream of LOC102467225 by 55519
rs147295490	5	117876371	0.91219	0.844727	0.870024			Upstream of LOC102467225 by 55511
rs181554475	5	117876417	0.48669	0.400953	0.369325			Upstream of LOC102467225 by 55465
rs138767398	5	117876450	0.959411	0.958429	0.973657			Upstream of LOC102467225 by 55432
rs180814566	5	117876464	0.789422	0.592478	0.621647			Upstream of LOC102467225 by 55418
rs191101358	5	117876521	0.827413	0.76258	0.719024			Upstream of LOC102467225 by 55361
rs142751896	5	117876612	0.796414	0.592478	0.63429			Upstream of LOC102467225 by 55270
rs139046728	5	117876693	0.999961	0.992868	0.999975			Upstream of LOC102467225 by 55189
rs114988448	5	117876701	0.988301	0.958429	0.992407			Upstream of LOC102467225 by 55181
rs142355290	5	117877026	0.251509	0.172453	0.174838			Upstream of LOC102467225 by 54856
rs140457751	5	117877054	0.327849	0.263517	0.266761			Upstream of LOC102467225 by 54828
rs118056459	5	117877139	0.316695	0.263517	0.250375			Upstream of LOC102467225 by 54743
rs117697020	5	117877201	0.210313	0.172453	0.154017			Upstream of LOC102467225 by 54681
rs181070713	5	117877402	0.838897	0.76258	0.751804			Upstream of LOC102467225 by 54480
rs186633317	5	117877650	0.631788	0.464797	0.462884			Upstream of LOC102467225 by 54232
rs115034120	5	117877671	0.741001	0.592478	0.544023			Upstream of LOC102467225 by 54211
rs145776984	5	117877687	0.292106	0.215547	0.217544			Upstream of LOC102467225 by 54195
rs142319605	5	117878138	0.221068	0.172453	0.159229			Upstream of LOC102467225 by 53744
rs191257886	5	117878145	0.497464	0.400953	0.37507			Upstream of LOC102467225 by 53737
rs185759853	5	117878589	0.13601	0.117292	0.102667			Upstream of LOC102467225 by 53293
rs190010419	5	117878733	0.119367	0.0890158	0.0799701			Upstream of LOC102467225 by 53149
rs4835824	5	123550219	0.129199	0.117292	0.0933789
rs6895171	5	124462619	0.15477	0.117292	0.124348
rs143704715	5	124467676	0.221925	0.172453	0.159645
rs4421099	5	124467678	0.138691	0.117292	0.106324
rs11952278	5	128270715	0.130711	0.117292	0.0954404			Upstream of SLC27A6 by 30494
rs56767377	5	132545282	0.111685	0.0890158	0.0694931	FSTL4	intronic
rs56304413	5	132556432	0.116265	0.0890158	0.0757395	FSTL4	intronic
rs1834944	5	153529697	0.387105	0.366853	0.330291			Upstream of GALNT10 by 40597, Downstream of MFAP3 by 92683
rs10070216	5	153530298	0.382428	0.366853	0.326385			Upstream of GALNT10 by 39996, Downstream of MFAP3 by 93284
rs13362301	5	153531409	0.492288	0.400953	0.37231			Upstream of GALNT10 by 38885, Downstream of MFAP3 by 94395
rs4958701	5	153531977	0.351099	0.269549	0.30022			Upstream of GALNT10 by 38317, Downstream of MFAP3 by 94963
rs10074414	5	153532490	0.106021	0.0825791	0.0617678			Upstream of GALNT10 by 37804, Downstream of MFAP3 by 95476
rs10066722	5	153532649	0.106205	0.0825791	0.0620194			Upstream of GALNT10 by 37645, Downstream of MFAP3 by 95635
rs10074750	5	153533024	0.176176	0.153086	0.136025			Upstream of GALNT10 by 37270, Downstream of MFAP3 by 96010
rs3097836	5	157235372	0.111571	0.0890158	0.0693366	CLINT1, U6	intronic, 5upstream	Downstream of THG1L by 68600, Downstream of LSM11 by 47655
rs3095693	5	157368598	0.155785	0.117292	0.124902			Upstream of CLINT1 by 82415
rs17673653	5	170166594	0.190413	0.172453	0.14379			Upstream of GABRP by 44128, Downstream of KCNIP1 by 2957
rs2545088	5	180698138	0.425503	0.366853	0.345497	LOC100507602	non-coding intronic	Upstream of LOC100133331 by 52368, Upstream of LOC100132062 by 52368, Upstream of LOC100132287 by 52368, Upstream of OR4F16 by 96149, Upstream of OR4F3 by 96149, Upstream of OR4F29 by 96149, Downstream of TRIM52-AS1 by 6571, Downstream of TRIM41 by 35330, Downstream of CTC-338M12.4 by 13551, Upstream of SNORD96A by 29249, Upstream of SNORD95 by 27762, Upstream of TRIM7 by 65845, Upstream of TRIM5…
rs34138315	5	180700511	0.111786	0.0890158	0.0696298	LOC100507602	3downstream	Upstream of LOC100133331 by 49995, Upstream of LOC100132062 by 49995, Upstream of LOC100132287 by 49995, Upstream of OR4F16 by 93776, Upstream of OR4F3 by 93776, Upstream of OR4F29 by 93776, Downstream of TRIM52-AS1 by 1203, Downstream of TRIM41 by 37703, Downstream of CTC-338M12.4 by 15924, Upstream of SNORD96A by 31622, Upstream of SNORD95 by 30135, Upstream of TRIM7 by 68218, Upstream of TRIM5…
rs2770983	5	180704863	0.840036	0.76258	0.755057			Upstream of LOC100133331 by 45643, Upstream of LOC100132062 by 45643, Upstream of LOC100132287 by 45643, Upstream of OR4F16 by 89424, Upstream of OR4F3 by 89424, Upstream of OR4F29 by 89424, Downstream of TRIM52-AS1 by 5555, Downstream of TRIM41 by 42055, Downstream of CTC-338M12.4 by 20276, Upstream of SNORD96A by 35974, Upstream of SNORD95 by 34487, Upstream of TRIM7 by 72570, Upstream of TRIM5…
rs2545082	5	180705617	0.914152	0.844727	0.875035			Upstream of LOC100133331 by 44889, Upstream of LOC100132062 by 44889, Upstream of LOC100132287 by 44889, Upstream of OR4F16 by 88670, Upstream of OR4F3 by 88670, Upstream of OR4F29 by 88670, Downstream of TRIM52-AS1 by 6309, Downstream of TRIM41 by 42809, Downstream of CTC-338M12.4 by 21030, Upstream of SNORD96A by 36728, Upstream of SNORD95 by 35241, Upstream of TRIM7 by 73324, Upstream of TRIM5…
rs2545081	5	180707062	0.869361	0.844727	0.804947			Upstream of LOC100133331 by 43444, Upstream of LOC100132062 by 43444, Upstream of LOC100132287 by 43444, Upstream of OR4F16 by 87225, Upstream of OR4F3 by 87225, Upstream of OR4F29 by 87225, Downstream of TRIM52-AS1 by 7754, Downstream of TRIM41 by 44254, Downstream of CTC-338M12.4 by 22475, Upstream of SNORD96A by 38173, Upstream of SNORD95 by 36686, Upstream of TRIM7 by 74769, Upstream of TRIM5…
rs80186547	5	180707404	0.530809	0.412521	0.38802			Upstream of LOC100133331 by 43102, Upstream of LOC100132062 by 43102, Upstream of LOC100132287 by 43102, Upstream of OR4F16 by 86883, Upstream of OR4F3 by 86883, Upstream of OR4F29 by 86883, Downstream of TRIM52-AS1 by 8096, Downstream of TRIM41 by 44596, Downstream of CTC-338M12.4 by 22817, Upstream of SNORD96A by 38515, Upstream of SNORD95 by 37028, Upstream of TRIM7 by 75111, Upstream of TRIM5…
rs10071993	5	180709915	0.123726	0.117292	0.0859149			Upstream of LOC100133331 by 40591, Upstream of LOC100132062 by 40591, Upstream of LOC100132287 by 40591, Upstream of OR4F16 by 84372, Upstream of OR4F3 by 84372, Upstream of OR4F29 by 84372, Downstream of TRIM52-AS1 by 10607, Downstream of TRIM41 by 47107, Downstream of CTC-338M12.4 by 25328, Upstream of SNORD96A by 41026, Upstream of SNORD95 by 39539, Upstream of TRIM7 by 77622, Upstream of TRIM…
rs74325101	5	180709969	0.980751	0.958429	0.987507			Upstream of LOC100133331 by 40537, Upstream of LOC100132062 by 40537, Upstream of LOC100132287 by 40537, Upstream of OR4F16 by 84318, Upstream of OR4F3 by 84318, Upstream of OR4F29 by 84318, Downstream of TRIM52-AS1 by 10661, Downstream of TRIM41 by 47161, Downstream of CTC-338M12.4 by 25382, Upstream of SNORD96A by 41080, Upstream of SNORD95 by 39593, Upstream of TRIM7 by 77676, Upstream of TRIM…
rs186217782	5	180710114	0.404632	0.366853	0.341866			Upstream of LOC100133331 by 40392, Upstream of LOC100132062 by 40392, Upstream of LOC100132287 by 40392, Upstream of OR4F16 by 84173, Upstream of OR4F3 by 84173, Upstream of OR4F29 by 84173, Downstream of TRIM52-AS1 by 10806, Downstream of TRIM41 by 47306, Downstream of CTC-338M12.4 by 25527, Upstream of SNORD96A by 41225, Upstream of SNORD95 by 39738, Upstream of TRIM7 by 77821, Upstream of TRIM…
rs182080828	5	180710579	0.879811	0.844727	0.816524			Upstream of LOC100133331 by 39927, Upstream of LOC100132062 by 39927, Upstream of LOC100132287 by 39927, Upstream of OR4F16 by 83708, Upstream of OR4F3 by 83708, Upstream of OR4F29 by 83708, Downstream of TRIM52-AS1 by 11271, Downstream of TRIM41 by 47771, Downstream of CTC-338M12.4 by 25992, Upstream of SNORD96A by 41690, Upstream of SNORD95 by 40203, Upstream of TRIM7 by 78286, Upstream of TRIM…
rs12653849	5	180710664	0.271311	0.186336	0.195669			Upstream of LOC100133331 by 39842, Upstream of LOC100132062 by 39842, Upstream of LOC100132287 by 39842, Upstream of OR4F16 by 83623, Upstream of OR4F3 by 83623, Upstream of OR4F29 by 83623, Downstream of TRIM52-AS1 by 11356, Downstream of TRIM41 by 47856, Downstream of CTC-338M12.4 by 26077, Upstream of SNORD96A by 41775, Upstream of SNORD95 by 40288, Upstream of TRIM7 by 78371, Upstream of TRIM…
rs2507008	6	23059778	0.573392	0.412521	0.401627
rs492712	6	23971513	0.11216	0.0890158	0.0701408
rs499095	6	23993782	0.11045	0.0890158	0.0678079
rs17608582	6	26318799	0.1428	0.117292	0.111928	TRNA_Trp	3downstream	Upstream of BTN3A2 by 46587, Upstream of BTN3A1 by 83665, Upstream of BTN2A2 by 64524, Downstream of HIST1H4F by 77778, Downstream of HIST1H3E by 92955, Downstream of HIST1H2BH by 66496, Downstream of HIST1H2BI by 45159, Upstream of HIST1H4H by 33072, Upstream of HIST1H3F by 67964, Upstream of HIST1H4G by 71594, Upstream of HIST1H3G by 47187, Upstream of HIST1H1D by 83583
rs326809	6	44548875	0.142945	0.117292	0.112125
rs164681	6	44555275	0.598984	0.412521	0.408609
rs9369499	6	44556395	0.62531	0.412521	0.451881
rs164675	6	44557106	0.294161	0.215547	0.219706
rs9354738	6	69148469	0.140501	0.117292	0.108792
rs9363919	6	69148574	0.129575	0.117292	0.0938909
rs9351716	6	69149936	0.227481	0.172453	0.162337
rs2325135	6	89290865	0.124261	0.117292	0.086644			Downstream of RNGTT by 28750, Upstream of LOC101928936 by 41777
rs2610783	6	89293710	0.157108	0.117292	0.125624			Downstream of RNGTT by 25905, Upstream of LOC101928936 by 44622
rs56942767	6	89486352	0.11002	0.0885158	0.067222	RNGTT	intronic
rs1535345	6	91074426	0.344098	0.269549	0.290632			Downstream of MIR4464 by 51874, Upstream of BACH2 by 67799
rs9345007	6	91079131	0.217917	0.172453	0.157702			Downstream of MIR4464 by 56579, Upstream of BACH2 by 72504
rs9499741	6	104533671	0.154603	0.117292	0.124258
rs6905334	6	105875553	0.285815	0.186336	0.210926			Upstream of PREP by 24554
rs9486092	6	105883147	0.611943	0.412521	0.429174			Upstream of PREP by 32148
rs1325421	6	105891508	0.910724	0.844727	0.866281			Upstream of PREP by 40509
rs9486106	6	105908306	0.783591	0.592478	0.611103			Upstream of PREP by 57307
rs7747134	6	105909487	0.552995	0.412521	0.396062			Upstream of PREP by 58488
rs7771491	6	105911616	0.409109	0.366853	0.342645			Upstream of PREP by 60617
rs7757642	6	105913069	0.192157	0.172453	0.144741			Upstream of PREP by 62070
rs6926770	6	105914006	0.348867	0.269549	0.297638			Upstream of PREP by 63007
rs9486111	6	105914910	0.300125	0.226609	0.226032			Upstream of PREP by 63911
rs6902516	6	105917248	0.259425	0.172453	0.183165			Upstream of PREP by 66249
rs9486114	6	105923991	0.811406	0.76258	0.673334			Upstream of PREP by 72992
rs7774961	6	105924601	0.811632	0.76258	0.673978			Upstream of PREP by 73602
rs6899550	6	105928816	0.408451	0.366853	0.34253			Upstream of PREP by 77817
rs1269289	6	105932560	0.256223	0.172453	0.179797			Upstream of PREP by 81561
rs491270	6	125391404	0.154615	0.117292	0.124264	RNF217	intronic	Upstream of TPD52L1 by 83470
rs2326144	6	125739081	0.227966	0.172453	0.162572
rs731501	6	125756334	0.186374	0.172453	0.141587
rs2875852	6	125760404	0.195644	0.172453	0.146643
rs9388425	6	125765955	0.33495	0.263517	0.277193
rs1353197	6	125776333	0.416767	0.366853	0.343977
rs1494144	6	125782023	0.128968	0.117292	0.0930635
rs4895802	6	126268218	0.240632	0.172453	0.16871			Upstream of HINT3 by 9642, Upstream of TRMT11 by 39357, Downstream of NCOA7 by 15042
rs4897162	6	126275986	0.104431	0.0825791	0.0595991	HINT3	5upstream	Upstream of HINT3 by 1874, Upstream of TRMT11 by 31589, Downstream of NCOA7 by 22810
rs62426379	6	126290265	0.621737	0.412521	0.445811	HINT3	intronic	Upstream of TRMT11 by 17310, Downstream of NCOA7 by 37089
rs9388467	6	126370640	0.480793	0.400953	0.36618			Downstream of HINT3 by 69251, Downstream of TRMT11 by 10220, Downstream of MIR5695 by 63196
rs9375422	6	126375325	0.348517	0.269549	0.297124			Downstream of HINT3 by 73936, Downstream of TRMT11 by 14905, Downstream of MIR5695 by 58511
rs6907898	6	126666416	0.174922	0.153086	0.135341	CENPW	intronic
rs9401876	6	126669479	0.100531	0.0825791	0.0542803	CENPW	intronic
rs853985	6	127020173	0.116212	0.0890158	0.0756661	AK127472	non-coding intronic
rs853986	6	127023336	0.148898	0.117292	0.120244	AK127472	non-coding intronic
rs4368833	6	129312223	0.166094	0.153086	0.130525	LAMA2	intronic
rs4594973	6	129312758	0.2638	0.172453	0.187768	LAMA2	intronic
rs9402090	6	129313499	0.382124	0.366853	0.326131	LAMA2	intronic
rs9398891	6	129314749	0.385754	0.366853	0.329162	LAMA2	intronic
rs6913063	6	129326573	0.122861	0.117292	0.0847339	LAMA2	intronic
rs9372913	6	129336243	0.17584	0.153086	0.135841	LAMA2	intronic
rs11154454	6	129337623	0.230592	0.172453	0.163845	LAMA2	intronic
rs4897292	6	129337870	0.230592	0.172453	0.163845	LAMA2	intronic
rs9402092	6	129346129	0.103598	0.0825791	0.0584642	LAMA2	intronic
rs7743151	6	136547629	0.112743	0.0890158	0.0709351	AJ606316	5upstream	Downstream of PDE7B by 30920, Downstream of BCLAF1 by 30371, Downstream of MTFR2 by 4538
rs9494484	6	136548432	0.114198	0.0890158	0.07292	AJ606316	5upstream	Downstream of PDE7B by 31723, Downstream of BCLAF1 by 29568, Downstream of MTFR2 by 3735
rs9483917	6	136549094	0.238813	0.172453	0.167829			Downstream of PDE7B by 32385, Downstream of BCLAF1 by 28906, Downstream of MTFR2 by 3073
rs6940093	6	136549583	0.136068	0.117292	0.102746			Downstream of PDE7B by 32874, Downstream of BCLAF1 by 28417, Downstream of MTFR2 by 2584
rs6917360	6	136549739	0.343393	0.269549	0.289596			Downstream of PDE7B by 33030, Downstream of BCLAF1 by 28261, Downstream of MTFR2 by 2428
rs6917390	6	136549822	0.343393	0.269549	0.289596			Downstream of PDE7B by 33113, Downstream of BCLAF1 by 28178, Downstream of MTFR2 by 2345
rs55884044	6	136550411	0.319324	0.263517	0.254238	MTFR2	3downstream	Downstream of PDE7B by 33702, Downstream of BCLAF1 by 27589, Downstream of MTFR2 by 1756
rs6570075	6	136552086	0.283309	0.186336	0.20829	MTFR2	3downstream	Downstream of PDE7B by 35377, Downstream of BCLAF1 by 25914, Downstream of MTFR2 by 81
rs9484266	6	139682184	0.269588	0.172453	0.193856			Downstream of CITED2 by 11207, Upstream of TXLNB by 68976
rs10872514	6	139683605	0.343226	0.269549	0.28935			Downstream of CITED2 by 9786, Upstream of TXLNB by 70397
rs7765503	6	139690745	0.151804	0.117292	0.122731			Downstream of CITED2 by 2646, Downstream of LOC645434 by 99386, Upstream of TXLNB by 77537
rs9478448	6	153943533	0.183073	0.172453	0.139786
rs3123144	6	159257404	0.112674	0.0890158	0.0708409			Upstream of C6orf99 by 33494, Downstream of EZR-AS1 by 14132, Downstream of SYTL3 by 71496, Downstream of OSTCP1 by 4753, Upstream of EZR by 16948, Upstream of MIR3918 by 71619
rs6455609	6	159291490	0.120693	0.117292	0.081778			Upstream of C6orf99 by 18128, Downstream of EZR-AS1 by 48218, Upstream of EZR by 51034, Upstream of OSTCP1 by 12826
rs6455610	6	159292506	0.108202	0.0825791	0.0647429			Upstream of C6orf99 by 17112, Downstream of EZR-AS1 by 49234, Upstream of EZR by 52050, Upstream of OSTCP1 by 13842
rs9457490	6	159299216	0.1765	0.153086	0.136201			Upstream of C6orf99 by 10402, Downstream of EZR-AS1 by 55944, Downstream of RSPH3 by 99049, Upstream of EZR by 58760, Upstream of OSTCP1 by 20552
rs9383483	6	170252856	0.111827	0.0890158	0.0696869			Downstream of ERMARD by 71176, Downstream of LINC00574 by 49887, Upstream of LINC00242 by 53935
rs2142521	6	170794078	0.156352	0.117292	0.125211	PSMB1	non-coding	Upstream of TBP by 69342, Downstream of FAM120B by 77919, Downstream of PDCD2 by 90581, Downstream of PSMB1 by 50125
rs4710835	6	170797654	0.162208	0.153086	0.128405	PSMB1	non-coding intronic	Upstream of TBP by 65766, Downstream of FAM120B by 81495, Downstream of PDCD2 by 87005, Downstream of PSMB1 by 46549
rs6964441	7	4731699	0.222001	0.172453	0.159681	FOXK1	intronic	Upstream of AP5Z1 by 83562, Downstream of MIR4656 by 96496
rs3807572	7	5667645	0.158594	0.117292	0.126435	RNF216	intronic	Downstream of FSCN1 by 21358, Downstream of MIR6874 by 83825, Downstream of RNF216-IT1 by 34417, Upstream of ACTB by 97413
rs3807576	7	5669823	0.456077	0.366853	0.353	RNF216	intronic	Downstream of FSCN1 by 23536, Downstream of MIR6874 by 81647, Downstream of RNF216-IT1 by 32239, Upstream of ACTB by 99591
rs61342486	7	7031083	0.128636	0.117292	0.0926108			Downstream of LOC100131257 by 84317, Downstream of MIR3683 by 75511
rs10952016	7	7033567	0.202848	0.172453	0.1504			Downstream of LOC100131257 by 81833, Downstream of MIR3683 by 73027
rs74296223	7	7034410	0.280242	0.186336	0.205063			Downstream of LOC100131257 by 80990, Downstream of MIR3683 by 72184
rs1859605	7	7687840	0.110858	0.0890158	0.0683646	RPA3, LOC729852	intronic, intronic	Downstream of MIOS by 40730, Upstream of LOC101927391 by 82144
rs2159126	7	10933386	0.268453	0.172453	0.192662			Upstream of PHF14 by 80112, Downstream of NDUFA4 by 38193
rs1368213	7	13420057	0.125501	0.117292	0.088335
rs1432500	7	13420873	0.109312	0.0825791	0.0662565
rs10487787	7	14961808	0.108394	0.0825791	0.065005			Upstream of DGKB by 80733
rs2520346	7	18847958	0.194159	0.172453	0.145833	HDAC9	intronic
rs78562243	7	38651869	0.291876	0.215547	0.217302			Downstream of FAM183B by 73076
rs10464364	7	38652088	0.281243	0.186336	0.206117	AMPH	intronic	Downstream of FAM183B by 72857
rs10243546	7	38653329	0.233073	0.172453	0.165047	AMPH	intronic	Downstream of FAM183B by 71616
rs7784684	7	40167762	0.222376	0.172453	0.159863			Upstream of SUGCT by 6812, Downstream of CDK13 by 31029, Downstream of MPLKIP by 4579
rs17335891	7	55131064	0.590921	0.412521	0.40641	EGFR	intronic
rs12669701	7	55131670	0.513156	0.412521	0.381375	EGFR	intronic
rs6978771	7	55140296	0.53932	0.412521	0.391224	EGFR	intronic
rs3800827	7	55142654	0.28097	0.186336	0.205829	EGFR	intronic
rs984654	7	55144156	0.17117	0.153086	0.133294	EGFR	intronic
rs9642564	7	55145334	0.137208	0.117292	0.104301	EGFR	intronic
rs12535578	7	55154586	0.221611	0.172453	0.159492	EGFR	intronic	Downstream of EGFR-AS1 by 92856
rs2302535	7	55154688	0.202889	0.172453	0.150419	EGFR	intronic	Downstream of EGFR-AS1 by 92754
rs11238349	7	55156071	0.266158	0.172453	0.190248	EGFR	intronic	Downstream of EGFR-AS1 by 91371
rs58648526	7	68586169	0.205702	0.172453	0.151783
rs939962	7	68587745	0.191613	0.172453	0.144445
rs2189052	7	88794199	0.153784	0.117292	0.123811	ZNF804B	intronic
rs73204774	7	88798081	0.522109	0.412521	0.384745	ZNF804B	intronic
rs4728802	7	88799095	0.486901	0.400953	0.369437	ZNF804B	intronic
rs6465188	7	88838619	0.458513	0.366853	0.354299	ZNF804B	intronic
rs61307632	7	88839324	0.27137	0.186336	0.19573	ZNF804B	intronic
rs10264924	7	88843178	0.178015	0.153086	0.137028	ZNF804B	intronic
rs10952954	7	88847262	0.326611	0.263517	0.264941	ZNF804B	intronic
rs2109756	7	88849853	0.31436	0.263517	0.246945	ZNF804B	intronic
rs12704449	7	88851492	0.157607	0.117292	0.125896	ZNF804B	intronic
rs12704450	7	88851669	0.196195	0.172453	0.146944	ZNF804B	intronic
rs6975589	7	88856748	0.288952	0.186336	0.214226	ZNF804B	intronic
rs77629927	7	88858451	0.74384	0.592478	0.546022
rs6952635	7	88859036	0.1652	0.153086	0.130038	ZNF804B	intronic
rs6970698	7	88859094	0.187578	0.172453	0.142243	ZNF804B	intronic
rs6943792	7	88861457	0.575687	0.412521	0.402253	ZNF804B	intronic
rs1208821	7	88870694	0.159785	0.117292	0.127084	ZNF804B	intronic
rs1208826	7	88878271	0.320647	0.263517	0.25618	ZNF804B	intronic
rs2708619	7	88895753	0.222021	0.172453	0.159691	ZNF804B	intronic
rs1558014	7	101146915	0.163621	0.153086	0.129176	COL26A1	intronic	Downstream of LINC01007 by 59119
rs1558015	7	101146995	0.181946	0.172453	0.139171	COL26A1	intronic	Downstream of LINC01007 by 59039
rs424478	7	101710666	0.20898	0.172453	0.153371	CUX1	intronic
rs405779	7	101714232	0.254984	0.172453	0.178493	CUX1	intronic
rs382270	7	101722836	0.195485	0.172453	0.146557	CUX1	intronic
rs201486	7	101749543	0.248762	0.172453	0.17265	CUX1	intronic
rs2734782	7	101749667	0.282407	0.186336	0.207341	CUX1	intronic
rs201493	7	101754865	0.209123	0.172453	0.15344	CUX1	intronic
rs201497	7	101755928	0.386914	0.366853	0.330131	CUX1	intronic
rs201500	7	101757806	0.193624	0.172453	0.145541	CUX1	intronic
rs201503	7	101759595	0.246586	0.172453	0.171596	CUX1	intronic
rs201507	7	101764141	0.241223	0.172453	0.168996	CUX1	intronic
rs201508	7	101764199	0.275447	0.186336	0.200019	CUX1	intronic
rs201509	7	101765002	0.185906	0.172453	0.141332	CUX1	intronic
rs201526	7	101774333	0.2779	0.186336	0.2026	CUX1	intronic
rs201527	7	101774451	0.151123	0.117292	0.122359	CUX1	intronic
rs201529	7	101776946	0.107274	0.0825791	0.0634771	CUX1	intronic
rs10953472	7	104903572	0.103304	0.0825791	0.0580622	SRPK2	intronic
rs10953473	7	104903903	0.114338	0.0890158	0.0731115	SRPK2	intronic
rs2057979	7	106128580	0.127588	0.117292	0.0911813	AF086203	3downstream
rs2005761	7	106129301	0.153093	0.117292	0.123434	AF086203	3downstream
rs13242103	7	106131893	0.142939	0.117292	0.112116	AF086203	non-coding intronic
rs4425677	7	106133631	0.176607	0.153086	0.136259	AF086203	non-coding intronic
rs7785247	7	106194860	0.114894	0.0890158	0.0738698	AF086203	non-coding intronic
rs10273201	7	106195025	0.139397	0.117292	0.107286	AF086203	non-coding intronic
rs10229959	7	106195107	0.139397	0.117292	0.107286	AF086203	non-coding intronic
rs7779402	7	108446514	0.114382	0.0890158	0.0731707			Downstream of C7orf66 by 77517
rs1525186	7	108479722	0.100323	0.0825791	0.0539978			Downstream of C7orf66 by 44309
rs848413	7	108510813	0.156054	0.117292	0.125049			Downstream of C7orf66 by 13218
rs34669443	7	112142795	0.282886	0.186336	0.207845			Downstream of IFRD1 by 25537, Downstream of LSMEM1 by 11852
rs13232911	7	112145249	0.427612	0.366853	0.345864			Downstream of IFRD1 by 27991, Downstream of LSMEM1 by 14306
rs35066127	7	112148379	0.433514	0.366853	0.346891			Downstream of IFRD1 by 31121, Downstream of LSMEM1 by 17436
rs12666832	7	112148477	0.36181	0.269549	0.309165			Downstream of IFRD1 by 31219, Downstream of LSMEM1 by 17534
rs17159738	7	112150944	0.176603	0.153086	0.136257			Downstream of IFRD1 by 33686, Downstream of LSMEM1 by 20001
rs6977118	7	112161869	0.115499	0.0890158	0.0746939			Upstream of LOC100996249 by 96250, Downstream of IFRD1 by 44611, Downstream of LSMEM1 by 30926
rs6467639	7	135818123	0.14531	0.117292	0.115351
rs12534779	7	135821703	0.606152	0.412521	0.419337
rs12538835	7	135824920	0.727211	0.592478	0.534315
rs10488401	7	135825524	0.719681	0.592478	0.529014
rs4732175	7	135827907	0.73534	0.592478	0.540038
rs6966487	7	135828522	0.757864	0.592478	0.564579
rs4732176	7	135828977	0.740992	0.592478	0.544017
rs7792573	7	135830562	0.21234	0.172453	0.154999
rs7809350	7	135830609	0.77722	0.592478	0.599582
rs10282503	7	135831287	0.130954	0.117292	0.0957712
rs10278895	7	135832656	0.136017	0.117292	0.102676
rs7457671	7	135833706	0.618773	0.412521	0.440777
rs1973305	7	135836254	0.109335	0.0825791	0.0662878
rs834778	7	135853343	0.544348	0.412521	0.393117
rs756421	7	135853583	0.268014	0.172453	0.1922
rs834781	7	135854856	0.117572	0.0890158	0.077521
rs834783	7	135857028	0.466046	0.400953	0.358316
rs834784	7	135857470	0.207379	0.172453	0.152595
rs706582	7	135859750	0.310378	0.263517	0.241094
rs834787	7	135861304	0.377893	0.310763	0.322597
rs834788	7	135861577	0.599209	0.412521	0.408671
rs834792	7	135863064	0.26174	0.172453	0.1856
rs834793	7	135863198	0.52416	0.412521	0.385517
rs34345475	7	136234592	0.115656	0.0890158	0.0749079
rs2194830	7	136292544	0.228975	0.172453	0.163061
rs60886857	7	136300371	0.259374	0.172453	0.183111
rs4732370	7	139077240	0.114812	0.0890158	0.0737572	LUC7L2, C7orf55-LUC7L2	intronic, intronic	Downstream of UBN2 by 84258, Downstream of C7orf55 by 46175, Downstream of LOC100129148 by 24968, Downstream of KLRG2 by 60847
rs111461944	7	139077903	0.106945	0.0825791	0.0630277	LUC7L2, C7orf55-LUC7L2	intronic, intronic	Downstream of UBN2 by 84921, Downstream of C7orf55 by 46838, Downstream of LOC100129148 by 24305, Downstream of KLRG2 by 60184
rs6967836	7	139079944	0.13177	0.117292	0.0968843	LUC7L2, C7orf55-LUC7L2	intronic, intronic	Downstream of UBN2 by 86962, Downstream of C7orf55 by 48879, Downstream of LOC100129148 by 22264, Downstream of KLRG2 by 58143
rs6467849	7	139080512	0.13634	0.117292	0.103117	LUC7L2, C7orf55-LUC7L2	intronic, intronic	Downstream of UBN2 by 87530, Downstream of C7orf55 by 49447, Downstream of LOC100129148 by 21696, Downstream of KLRG2 by 57575
rs1986447	7	139082080	0.120271	0.117292	0.0812025	LUC7L2, C7orf55-LUC7L2	intronic, intronic	Downstream of UBN2 by 89098, Downstream of C7orf55 by 51015, Downstream of LOC100129148 by 20128, Downstream of KLRG2 by 56007
rs7779900	7	139082987	0.116692	0.0890158	0.0763213	LUC7L2, C7orf55-LUC7L2	intronic, intronic	Downstream of UBN2 by 90005, Downstream of C7orf55 by 51922, Downstream of LOC100129148 by 19221, Downstream of KLRG2 by 55100
rs12671701	7	144156986	0.159175	0.117292	0.126751	TPK1	intronic	Downstream of ARHGEF5 by 79261, Upstream of NOBOX by 49666
rs10487628	7	144164325	0.227456	0.172453	0.162325	TPK1	intronic	Downstream of ARHGEF5 by 86600, Upstream of NOBOX by 57005
rs344469	7	146418490	0.15297	0.117292	0.123367	CNTNAP2	intronic
rs182004543	7	146418753	0.107337	0.0825791	0.0635634	CNTNAP2	intronic
rs13243269	7	152706026	0.160596	0.153086	0.127526
rs1880533	7	152706427	0.398304	0.366853	0.339643
rs11772929	7	152706668	0.568534	0.412521	0.400301
rs11772998	7	152706707	0.560556	0.412521	0.398125
rs11772976	7	152706844	0.468787	0.400953	0.359778
rs4726233	7	152707172	0.490357	0.400953	0.37128
rs4726236	7	152707533	0.409447	0.366853	0.342703
rs13223696	7	152708016	0.276036	0.186336	0.200639
rs10086521	8	10783769	0.333416	0.263517	0.27494	XKR6	intronic	Downstream of LOC101929229 by 79750, Upstream of PINX1 by 86360
rs11250092	8	10786543	0.396122	0.366853	0.337821	XKR6	intronic	Downstream of LOC101929229 by 82524, Upstream of PINX1 by 89134
rs11783247	8	10788875	0.182241	0.172453	0.139333	XKR6	intronic	Downstream of LOC101929229 by 84856, Upstream of PINX1 by 91466
rs4841474	8	10855375	0.145431	0.117292	0.115515	XKR6	intronic	Downstream of MIR598 by 37340
rs7826561	8	10858114	0.116643	0.0890158	0.0762539	XKR6	intronic	Downstream of MIR598 by 34601
rs7825690	8	10858257	0.156842	0.117292	0.125479	XKR6	intronic	Downstream of MIR598 by 34458
rs6601546	8	10860255	0.187158	0.172453	0.142014	XKR6	intronic	Downstream of MIR598 by 32460
rs11998417	8	10889315	0.162989	0.153086	0.128831	XKR6	intronic	Downstream of MIR598 by 3400
rs10110123	8	10889623	0.145064	0.117292	0.115016	XKR6	intronic	Downstream of MIR598 by 3092
rs112201927	8	10895200	0.519333	0.412521	0.3837	XKR6	intronic	Upstream of MIR598 by 2388
rs10101901	8	10896099	0.258382	0.172453	0.182068	XKR6	intronic	Upstream of MIR598 by 3287
rs10100449	8	10899288	0.541534	0.412521	0.392058	XKR6	intronic	Upstream of MIR598 by 6476
rs6983680	8	10901931	0.255041	0.172453	0.178553	XKR6	intronic	Upstream of MIR598 by 9119
rs2001433	8	10903475	0.921543	0.844727	0.893914	XKR6	intronic	Upstream of MIR598 by 10663
rs34440473	8	10906841	0.133242	0.117292	0.0988926	XKR6	intronic	Upstream of MIR598 by 14029
rs11250113	8	10907479	0.105266	0.0825791	0.060738	XKR6	intronic	Upstream of MIR598 by 14667
rs7016414	8	10916285	0.279354	0.186336	0.204129	XKR6	intronic	Upstream of MIR598 by 23473
rs13251510	8	10916974	0.32018	0.263517	0.255495	XKR6	intronic	Upstream of MIR598 by 24162
rs12156295	8	10917214	0.424069	0.366853	0.345247	XKR6	intronic	Upstream of MIR598 by 24402
rs11781155	8	10917560	0.202872	0.172453	0.150411	XKR6	intronic	Upstream of MIR598 by 24748
rs11985603	8	10918393	0.167569	0.153086	0.13133	XKR6	intronic	Upstream of MIR598 by 25581
rs6601555	8	10920326	0.163569	0.153086	0.129148	XKR6	intronic	Upstream of MIR598 by 27514
rs17723229	8	10930069	0.269282	0.172453	0.193534	XKR6	intronic	Upstream of MIR598 by 37257
rs10105315	8	10932203	0.293505	0.215547	0.219016	XKR6	intronic	Upstream of MIR598 by 39391
rs28722721	8	10948968	0.131186	0.117292	0.0960876	XKR6	intronic	Upstream of MIR598 by 56156
rs7820860	8	10950396	0.212578	0.172453	0.155115	XKR6	intronic	Upstream of MIR598 by 57584
rs6601559	8	10950757	0.200585	0.172453	0.149303	XKR6	intronic	Upstream of MIR598 by 57945
rs6601560	8	10950866	0.216712	0.172453	0.157118	XKR6	intronic	Upstream of MIR598 by 58054
rs6982381	8	10952500	0.108144	0.0825791	0.0646633	XKR6	intronic	Upstream of MIR598 by 59688
rs4841495	8	10958824	0.123653	0.117292	0.0858152	XKR6	intronic	Upstream of MIR598 by 66012
rs4840544	8	10960572	0.52042	0.412521	0.384109	XKR6	intronic	Upstream of MIR598 by 67760
rs66754129	8	10962957	0.166585	0.153086	0.130793			Upstream of MIR598 by 70145
rs7018206	8	10964373	0.280357	0.186336	0.205185	XKR6	intronic	Upstream of MIR598 by 71561
rs34772085	8	10964906	0.325601	0.263517	0.263459	XKR6	intronic	Upstream of MIR598 by 72094
rs60921132	8	10964969	0.976036	0.958429	0.984447	XKR6	intronic	Upstream of MIR598 by 72157
rs7460507	8	10969075	0.878163	0.844727	0.814698	XKR6	intronic	Upstream of MIR598 by 76263
rs4523214	8	10970773	0.923516	0.844727	0.898953	XKR6	intronic	Upstream of MIR598 by 77961
rs7011781	8	10972239	0.169167	0.153086	0.132201	XKR6	intronic	Upstream of MIR598 by 79427
rs11250117	8	10972740	0.99239	0.992868	0.995061	XKR6	intronic	Upstream of MIR598 by 79928
rs28417109	8	10975081	0.989892	0.958429	0.99344	XKR6	intronic	Upstream of MIR598 by 82269
rs17724467	8	10975682	0.971126	0.958429	0.98126	XKR6	intronic	Upstream of MIR598 by 82870
rs6995204	8	10976247	0.740865	0.592478	0.543927	XKR6	intronic	Upstream of MIR598 by 83435
rs6996846	8	10976494	0.909774	0.844727	0.863853	XKR6	intronic	Upstream of MIR598 by 83682
rs4333549	8	10979561	0.965669	0.958429	0.977718	XKR6, C8orf15	intronic, 3downstream	Upstream of MIR598 by 86749
rs2409710	8	10979821	0.989366	0.958429	0.993098	XKR6, C8orf15	intronic, 3downstream	Upstream of MIR598 by 87009
rs6601564	8	10982051	0.987771	0.958429	0.992063	XKR6, C8orf15	intronic, non-coding	Upstream of MIR598 by 89239
rs3021494	8	10983534	0.982539	0.958429	0.988667	XKR6, C8orf15	intronic, 5upstream	Upstream of MIR598 by 90722
rs4841498	8	10985432	0.396607	0.366853	0.338226	XKR6	intronic	Upstream of MIR598 by 92620
rs2409712	8	10986837	0.509268	0.400953	0.379911	XKR6	intronic	Upstream of MIR598 by 94025
rs2001329	8	10986859	0.784193	0.592478	0.612191	XKR6	intronic	Upstream of MIR598 by 94047
rs2001328	8	10987199	0.109879	0.0825791	0.0670303	XKR6	intronic	Upstream of MIR598 by 94387
rs10088853	8	10987967	0.18018	0.169714	0.138208	XKR6	intronic	Upstream of MIR598 by 95155
rs4841500	8	10988275	0.2217	0.172453	0.159535	XKR6	intronic	Upstream of MIR598 by 95463
rs13265553	8	10989057	0.24466	0.172453	0.170662	XKR6	intronic	Upstream of MIR598 by 96245
rs13266785	8	10989521	0.188062	0.172453	0.142508	XKR6	intronic	Upstream of MIR598 by 96709
rs10106157	8	10992420	0.140936	0.117292	0.109385	XKR6	intronic	Upstream of MIR598 by 99608
rs28630509	8	10997039	0.735136	0.592478	0.539894	XKR6	intronic
rs7823349	8	10998630	0.242541	0.172453	0.169635	XKR6	intronic
rs4840549	8	10998955	0.20309	0.172453	0.150517	XKR6	intronic
rs4841501	8	11000976	0.264078	0.172453	0.18806	XKR6	intronic
rs2409717	8	11010974	0.310388	0.263517	0.24111	XKR6	intronic
rs2409718	8	11012977	0.196781	0.172453	0.147263	XKR6	intronic
rs10106207	8	11015338	0.200437	0.172453	0.149231	XKR6	intronic
rs7011756	8	11019578	0.286838	0.186336	0.212003	XKR6	intronic
rs4840551	8	11029039	0.162965	0.153086	0.128818	XKR6	intronic
rs10093053	8	11037187	0.21538	0.172453	0.156473	XKR6	intronic
rs7819412	8	11045161	0.346436	0.269549	0.294067	XKR6	intronic	Upstream of MTMR9 by 96838
rs6601569	8	11073578	0.139051	0.117292	0.106815			Upstream of MTMR9 by 68421, Upstream of XKR6 by 14703
rs2409745	8	11076635	0.732195	0.592478	0.537824			Upstream of MTMR9 by 65364, Upstream of XKR6 by 17760
rs6601570	8	11079367	0.260606	0.172453	0.184408			Upstream of MTMR9 by 62632, Upstream of XKR6 by 20492
rs6601571	8	11080014	0.271482	0.186336	0.195848			Upstream of MTMR9 by 61985, Upstream of XKR6 by 21139
rs28464654	8	11080665	0.141609	0.117292	0.110304			Upstream of MTMR9 by 61334, Upstream of XKR6 by 21790
rs28591576	8	11080675	0.141609	0.117292	0.110304			Upstream of MTMR9 by 61324, Upstream of XKR6 by 21800
rs2736306	8	11239762	0.334693	0.263517	0.276815	C8orf12	non-coding intronic	Downstream of SLC35G5 by 50067, Downstream of TDH by 13801, Downstream of MTMR9 by 54108, Downstream of FAM167A by 39210
rs12682349	8	11245303	0.242345	0.172453	0.169541	C8orf12	non-coding intronic	Downstream of SLC35G5 by 55608, Downstream of TDH by 19342, Downstream of MTMR9 by 59649, Downstream of FAM167A by 33669
rs56177149	8	11247298	0.464717	0.400953	0.357607	C8orf12	non-coding intronic	Downstream of SLC35G5 by 57603, Downstream of TDH by 21337, Downstream of MTMR9 by 61644, Downstream of FAM167A by 31674
rs13269118	8	11247814	0.734434	0.592478	0.5394	C8orf12	non-coding intronic	Downstream of SLC35G5 by 58119, Downstream of TDH by 21853, Downstream of MTMR9 by 62160, Downstream of FAM167A by 31158
rs10100187	8	11257495	0.163203	0.153086	0.128948	C8orf12	non-coding intronic	Upstream of BLK by 94025, Downstream of SLC35G5 by 67800, Downstream of TDH by 31534, Downstream of MTMR9 by 71841, Downstream of FAM167A by 21477
rs12549796	8	11289697	0.169799	0.153086	0.132546	C8orf12, FAM167A	non-coding intronic, intronic	Upstream of BLK by 61823, Downstream of TDH by 63736
rs6984212	8	11290966	0.401993	0.366853	0.341406	C8orf12, FAM167A	non-coding intronic, intronic	Upstream of BLK by 60554, Downstream of TDH by 65005
rs10481455	8	11291341	0.12278	0.117292	0.0846243	C8orf12, FAM167A	non-coding intronic, intronic	Upstream of BLK by 60179, Downstream of TDH by 65380
rs7018402	8	11293035	0.418826	0.366853	0.344335	C8orf12, FAM167A	non-coding intronic, intronic	Upstream of BLK by 58485, Downstream of TDH by 67074
rs11782375	8	11294934	0.667774	0.592478	0.501406	C8orf12, FAM167A	non-coding intronic, intronic	Upstream of BLK by 56586, Downstream of TDH by 68973
rs12674532	8	11296189	0.635614	0.464797	0.469384	C8orf12, FAM167A	3downstream, intronic	Upstream of BLK by 55331, Downstream of FAM167A-AS1 by 23, Downstream of TDH by 70228
rs4240675	8	11297991	0.386447	0.366853	0.329741	C8orf12, FAM167A	3downstream, intronic	Upstream of BLK by 53529, Downstream of FAM167A-AS1 by 1825, Downstream of TDH by 72030
rs12114115	8	11298606	0.319744	0.263517	0.254853	FAM167A	intronic	Upstream of BLK by 52914, Downstream of FAM167A-AS1 by 2440, Downstream of TDH by 72645
rs11779875	8	11302445	0.684694	0.592478	0.508626	FAM167A	intronic	Upstream of BLK by 49075, Downstream of FAM167A-AS1 by 6279, Downstream of TDH by 76484
rs2409766	8	11303786	0.41509	0.366853	0.343685	FAM167A	intronic	Upstream of BLK by 47734, Downstream of FAM167A-AS1 by 7620, Downstream of TDH by 77825
rs13248757	8	11421321	0.144936	0.117292	0.11484	BLK	intronic	Upstream of LINC00208 by 12722, Upstream of FAM167A by 97045
rs12541800	8	11423072	0.409947	0.366853	0.34279	BLK	3downstream	Upstream of LINC00208 by 10971, Downstream of BLK by 964, Upstream of FAM167A by 98796
rs34379689	8	11423434	0.117498	0.0890158	0.0774203	BLK	3downstream	Upstream of LINC00208 by 10609, Downstream of BLK by 1326, Upstream of FAM167A by 99158
rs35067819	8	11423537	0.123421	0.117292	0.0854984	BLK	3downstream	Upstream of LINC00208 by 10506, Downstream of BLK by 1429, Upstream of FAM167A by 99261
rs4841563	8	11425081	0.250891	0.172453	0.174187			Upstream of LINC00208 by 8962, Downstream of BLK by 2973
rs12547947	8	11427341	0.129746	0.117292	0.0941237			Upstream of LINC00208 by 6702, Downstream of BLK by 5233
rs12679960	8	11430990	0.359282	0.269549	0.307055			Upstream of LINC00208 by 3053, Downstream of BLK by 8882
rs35353728	8	11432453	0.612105	0.412521	0.429448	LINC00208	5upstream	Upstream of LINC00208 by 1590, Downstream of BLK by 10345
rs11250149	8	11439961	0.355971	0.269549	0.304289	LINC00208	3downstream	Downstream of BLK by 17853, Downstream of LINC00208 by 1111
rs4840572	8	11443204	0.487186	0.400953	0.369589			Downstream of BLK by 21096, Downstream of LINC00208 by 4354
rs13270267	8	11444837	0.49799	0.400953	0.375351			Downstream of BLK by 22729, Downstream of LINC00208 by 5987
rs1478892	8	11448529	0.108162	0.0825791	0.0646883			Downstream of BLK by 26421, Downstream of LINC00208 by 9679
rs13274269	8	11449325	0.132979	0.117292	0.0985332			Downstream of BLK by 27217, Downstream of LINC00208 by 10475
rs11995206	8	11450133	0.245859	0.172453	0.171243			Downstream of BLK by 28025, Downstream of LINC00208 by 11283
rs34163377	8	11450213	0.298904	0.215547	0.224695			Downstream of BLK by 28105, Downstream of LINC00208 by 11363
rs35005793	8	11450472	0.438202	0.366853	0.347706			Downstream of BLK by 28364, Downstream of LINC00208 by 11622
rs10903340	8	11450587	0.145735	0.117292	0.11593			Downstream of BLK by 28479, Downstream of LINC00208 by 11737
rs12677146	8	11450737	0.235172	0.172453	0.166064			Downstream of BLK by 28629, Downstream of LINC00208 by 11887
rs13277929	8	11453030	0.916522	0.844727	0.881089			Downstream of BLK by 30922, Downstream of LINC00208 by 14180
rs11250152	8	11454200	0.930257	0.943973	0.916169			Downstream of BLK by 32092, Downstream of LINC00208 by 15350
rs34876360	8	11455262	0.977111	0.958429	0.985144			Downstream of BLK by 33154, Downstream of LINC00208 by 16412
rs181080680	8	11456708	0.120667	0.117292	0.0817424			Downstream of BLK by 34600, Downstream of LINC00208 by 17858
rs13249843	8	11459018	0.943657	0.958429	0.950394			Downstream of BLK by 36910, Downstream of LINC00208 by 20168
rs17807624	8	11463015	0.382226	0.366853	0.326216			Upstream of GATA4 by 98701, Downstream of BLK by 40907, Downstream of LINC00208 by 24165
rs34012738	8	11786893	0.21457	0.172453	0.15608			Upstream of DEFB135 by 52936, Downstream of FDFT1 by 90075, Downstream of DEFB136 by 44552, Downstream of DEFB134 by 63792, Upstream of CTSB by 61247
rs10089580	8	11787387	0.221413	0.172453	0.159397			Upstream of DEFB135 by 52442, Downstream of FDFT1 by 90569, Downstream of DEFB136 by 44058, Downstream of DEFB134 by 63298, Upstream of CTSB by 61741
rs10089712	8	11787505	0.140786	0.117292	0.109181			Upstream of DEFB135 by 52324, Downstream of FDFT1 by 90687, Downstream of DEFB136 by 43940, Downstream of DEFB134 by 63180, Upstream of CTSB by 61859
rs143171482	8	11787933	0.897818	0.844727	0.836472			Upstream of DEFB135 by 51896, Downstream of FDFT1 by 91115, Downstream of DEFB136 by 43512, Downstream of DEFB134 by 62752, Upstream of CTSB by 62287
rs76260736	8	11787941	0.943225	0.958429	0.949292			Upstream of DEFB135 by 51888, Downstream of FDFT1 by 91123, Downstream of DEFB136 by 43504, Downstream of DEFB134 by 62744, Upstream of CTSB by 62295
rs78507813	8	11787949	0.949364	0.958429	0.964972			Upstream of DEFB135 by 51880, Downstream of FDFT1 by 91131, Downstream of DEFB136 by 43496, Downstream of DEFB134 by 62736, Upstream of CTSB by 62303
rs79684647	8	11787994	0.623426	0.412521	0.448681			Upstream of DEFB135 by 51835, Downstream of FDFT1 by 91176, Downstream of DEFB136 by 43451, Downstream of DEFB134 by 62691, Upstream of CTSB by 62348
rs78799098	8	11788017	0.705593	0.592478	0.519095			Upstream of DEFB135 by 51812, Downstream of FDFT1 by 91199, Downstream of DEFB136 by 43428, Downstream of DEFB134 by 62668, Upstream of CTSB by 62371
rs75891118	8	11788030	0.475553	0.400953	0.363385			Upstream of DEFB135 by 51799, Downstream of FDFT1 by 91212, Downstream of DEFB136 by 43415, Downstream of DEFB134 by 62655, Upstream of CTSB by 62384
rs149857461	8	11788035	0.840369	0.76258	0.756007			Upstream of DEFB135 by 51794, Downstream of FDFT1 by 91217, Downstream of DEFB136 by 43410, Downstream of DEFB134 by 62650, Upstream of CTSB by 62389
rs79272579	8	11788106	0.651847	0.592478	0.49461			Upstream of DEFB135 by 51723, Downstream of FDFT1 by 91288, Downstream of DEFB136 by 43339, Downstream of DEFB134 by 62579, Upstream of CTSB by 62460
rs79111289	8	11788121	0.673596	0.592478	0.50389			Upstream of DEFB135 by 51708, Downstream of FDFT1 by 91303, Downstream of DEFB136 by 43324, Downstream of DEFB134 by 62564, Upstream of CTSB by 62475
rs76869453	8	11788131	0.609814	0.412521	0.425558			Upstream of DEFB135 by 51698, Downstream of FDFT1 by 91313, Downstream of DEFB136 by 43314, Downstream of DEFB134 by 62554, Upstream of CTSB by 62485
rs76277960	8	11788181	0.603968	0.412521	0.415626			Upstream of DEFB135 by 51648, Downstream of FDFT1 by 91363, Downstream of DEFB136 by 43264, Downstream of DEFB134 by 62504, Upstream of CTSB by 62535
rs78401401	8	11788183	0.588237	0.412521	0.405677			Upstream of DEFB135 by 51646, Downstream of FDFT1 by 91365, Downstream of DEFB136 by 43262, Downstream of DEFB134 by 62502, Upstream of CTSB by 62537
rs78635992	8	11788185	0.637094	0.464797	0.471897			Upstream of DEFB135 by 51644, Downstream of FDFT1 by 91367, Downstream of DEFB136 by 43260, Downstream of DEFB134 by 62500, Upstream of CTSB by 62539
rs77444813	8	11788212	0.530351	0.412521	0.387848			Upstream of DEFB135 by 51617, Downstream of FDFT1 by 91394, Downstream of DEFB136 by 43233, Downstream of DEFB134 by 62473, Upstream of CTSB by 62566
rs74967931	8	11788217	0.53772	0.412521	0.390622			Upstream of DEFB135 by 51612, Downstream of FDFT1 by 91399, Downstream of DEFB136 by 43228, Downstream of DEFB134 by 62468, Upstream of CTSB by 62571
rs80021138	8	11788220	0.404745	0.366853	0.341885			Upstream of DEFB135 by 51609, Downstream of FDFT1 by 91402, Downstream of DEFB136 by 43225, Downstream of DEFB134 by 62465, Upstream of CTSB by 62574
rs77556863	8	11788224	0.622241	0.412521	0.446668			Upstream of DEFB135 by 51605, Downstream of FDFT1 by 91406, Downstream of DEFB136 by 43221, Downstream of DEFB134 by 62461, Upstream of CTSB by 62578
rs79978591	8	11788236	0.213785	0.172453	0.155699			Upstream of DEFB135 by 51593, Downstream of FDFT1 by 91418, Downstream of DEFB136 by 43209, Downstream of DEFB134 by 62449, Upstream of CTSB by 62590
rs62493600	8	11788251	0.12806	0.117292	0.0918255			Upstream of DEFB135 by 51578, Downstream of FDFT1 by 91433, Downstream of DEFB136 by 43194, Downstream of DEFB134 by 62434, Upstream of CTSB by 62605
rs59423463	8	11788694	0.135916	0.117292	0.102539			Upstream of DEFB135 by 51135, Downstream of FDFT1 by 91876, Downstream of DEFB136 by 42751, Downstream of DEFB134 by 61991, Upstream of CTSB by 63048
rs59416496	8	11789282	0.186753	0.172453	0.141793			Upstream of DEFB135 by 50547, Downstream of FDFT1 by 92464, Downstream of DEFB136 by 42163, Downstream of DEFB134 by 61403, Upstream of CTSB by 63636
rs57787180	8	11789297	0.46271	0.400953	0.356537			Upstream of DEFB135 by 50532, Downstream of FDFT1 by 92479, Downstream of DEFB136 by 42148, Downstream of DEFB134 by 61388, Upstream of CTSB by 63651
rs58202536	8	11789521	0.158997	0.117292	0.126654			Upstream of DEFB135 by 50308, Downstream of FDFT1 by 92703, Downstream of DEFB136 by 41924, Downstream of DEFB134 by 61164, Upstream of CTSB by 63875
rs57597334	8	11789554	0.104591	0.0825791	0.0598182			Upstream of DEFB135 by 50275, Downstream of FDFT1 by 92736, Downstream of DEFB136 by 41891, Downstream of DEFB134 by 61131, Upstream of CTSB by 63908
rs76001930	8	11789749	0.22987	0.172453	0.163495			Upstream of DEFB135 by 50080, Downstream of FDFT1 by 92931, Downstream of DEFB136 by 41696, Downstream of DEFB134 by 60936, Upstream of CTSB by 64103
rs76311455	8	11790526	0.123416	0.117292	0.0854908			Upstream of DEFB135 by 49303, Downstream of FDFT1 by 93708, Downstream of DEFB136 by 40919, Downstream of DEFB134 by 60159, Upstream of CTSB by 64880
rs80269926	8	11790527	0.20834	0.172453	0.153061			Upstream of DEFB135 by 49302, Downstream of FDFT1 by 93709, Downstream of DEFB136 by 40918, Downstream of DEFB134 by 60158, Upstream of CTSB by 64881
rs71518546	8	11790811	0.583624	0.412521	0.404419			Upstream of DEFB135 by 49018, Downstream of FDFT1 by 93993, Downstream of DEFB136 by 40634, Downstream of DEFB134 by 59874, Upstream of CTSB by 65165
rs71518547	8	11790815	0.566782	0.412521	0.399823			Upstream of DEFB135 by 49014, Downstream of FDFT1 by 93997, Downstream of DEFB136 by 40630, Downstream of DEFB134 by 59870, Upstream of CTSB by 65169
rs71518548	8	11790818	0.49603	0.400953	0.374305			Upstream of DEFB135 by 49011, Downstream of FDFT1 by 94000, Downstream of DEFB136 by 40627, Downstream of DEFB134 by 59867, Upstream of CTSB by 65172
rs13260570	8	11790964	0.129104	0.117292	0.0932488			Upstream of DEFB135 by 48865, Downstream of FDFT1 by 94146, Downstream of DEFB136 by 40481, Downstream of DEFB134 by 59721, Upstream of CTSB by 65318
rs13260636	8	11791024	0.102795	0.0825791	0.0573684			Upstream of DEFB135 by 48805, Downstream of FDFT1 by 94206, Downstream of DEFB136 by 40421, Downstream of DEFB134 by 59661, Upstream of CTSB by 65378
rs13268174	8	16545271	0.148624	0.117292	0.119871
rs4585763	8	19913254	0.69468	0.592478	0.512888			Downstream of LPL by 88484, Downstream of SLC18A1 by 89111
rs2616168	8	20693748	0.225308	0.172453	0.161284
rs10094102	8	40361051	0.161474	0.153086	0.128005			Downstream of ZMAT4 by 27059
rs4265170	8	40368598	0.327934	0.263517	0.266886			Downstream of ZMAT4 by 19512
rs113863615	8	66905674	0.103142	0.0825791	0.0578424			Upstream of DNAJC5B by 28116
rs139814707	8	66908401	0.299168	0.215547	0.224974			Upstream of DNAJC5B by 25389
rs7812954	8	66908885	0.19873	0.172453	0.148327			Upstream of DNAJC5B by 24905
rs6472241	8	66910531	0.280476	0.186336	0.205309			Upstream of DNAJC5B by 23259
rs6472242	8	66910613	0.268757	0.172453	0.192982			Upstream of DNAJC5B by 23177
rs2357566	8	66911221	0.244584	0.172453	0.170626			Upstream of DNAJC5B by 22569
rs6996761	8	66911571	0.244217	0.172453	0.170447			Upstream of DNAJC5B by 22219
rs4317552	8	66914293	0.190962	0.172453	0.144089			Upstream of DNAJC5B by 19497
rs2357568	8	66917002	0.249174	0.172453	0.17285			Upstream of DNAJC5B by 16788
rs2357569	8	66917137	0.249174	0.172453	0.17285			Upstream of DNAJC5B by 16653
rs2357579	8	66926197	0.131311	0.117292	0.0962582			Upstream of DNAJC5B by 7593
rs11995702	8	66926423	0.120307	0.117292	0.081252			Upstream of DNAJC5B by 7367
rs6992002	8	66927237	0.275123	0.186336	0.199679			Upstream of DNAJC5B by 6553
rs11988360	8	66931379	0.584417	0.412521	0.404635			Upstream of DNAJC5B by 2411
rs10104877	8	66932244	0.584417	0.412521	0.404635	DNAJC5B	5upstream	Upstream of DNAJC5B by 1546
rs7006789	8	66935288	0.461241	0.400953	0.355753	DNAJC5B	intronic
rs7010679	8	66935691	0.410823	0.366853	0.342943	DNAJC5B	intronic
rs2357657	8	66936490	0.366774	0.269549	0.313311	DNAJC5B	intronic
rs7002734	8	66942971	0.264362	0.172453	0.188358	DNAJC5B	intronic	Upstream of TRIM55 by 96306
rs6982577	8	66943109	0.510649	0.412521	0.380431	DNAJC5B	intronic	Upstream of TRIM55 by 96168
rs4262311	8	66943667	0.383382	0.366853	0.327181	DNAJC5B	intronic	Upstream of TRIM55 by 95610
rs4133001	8	72718667	0.243642	0.172453	0.170169			Upstream of LOC100132891 by 36690, Downstream of MSC by 35109
rs4387021	8	72726695	0.373119	0.310763	0.31861			Upstream of LOC100132891 by 28662, Downstream of MSC by 27081
rs6472623	8	72727156	0.29576	0.215547	0.221388			Upstream of LOC100132891 by 28201, Downstream of MSC by 26620
rs7841167	8	72727272	0.337934	0.263517	0.281577			Upstream of LOC100132891 by 28085, Downstream of MSC by 26504
rs6472625	8	72732192	0.106837	0.0825791	0.0628805			Upstream of LOC100132891 by 23165, Downstream of MSC by 21584
rs6472627	8	72733910	0.141812	0.117292	0.11058			Upstream of LOC100132891 by 21447, Downstream of MSC by 19866
rs750574	8	73821809	0.201798	0.172453	0.149891	KCNB2	intronic	Upstream of TERF1 by 99287
rs2981126	8	73827649	0.242763	0.172453	0.169743	KCNB2	intronic	Upstream of TERF1 by 93447
rs7845139	8	73961627	0.671241	0.592478	0.502886	TERF1	3downstream	Downstream of TERF1 by 1640, Downstream of SBSPON by 15150
rs12542990	8	82034451	0.165972	0.153086	0.130459			Upstream of PAG1 by 10148
rs12677218	8	82036542	0.478545	0.400953	0.364981			Upstream of PAG1 by 12239
rs17493738	8	82038946	0.156073	0.117292	0.125059			Upstream of PAG1 by 14643
rs4324883	8	82041360	0.100755	0.0825791	0.0545863			Upstream of PAG1 by 17057
rs218936	8	90755414	0.143965	0.117292	0.113516			Upstream of RIPK2 by 14560
rs2439648	8	96163221	0.314537	0.263517	0.247204	PLEKHF2	intronic	Downstream of MIR3150A by 78000, Downstream of NDUFAF6 by 92277, Downstream of C8orf37 by 93919, Downstream of LINC01298 by 56013, Upstream of MIR3150B by 77997
rs169864	8	96163747	0.986162	0.958429	0.991019	PLEKHF2	intronic	Downstream of MIR3150A by 78526, Downstream of NDUFAF6 by 92803, Downstream of C8orf37 by 93393, Downstream of LINC01298 by 55487, Upstream of MIR3150B by 78523
rs297559	8	96169007	0.948337	0.958429	0.962349	PLEKHF2	3downstream	Downstream of MIR3150A by 83786, Downstream of PLEKHF2 by 94, Downstream of NDUFAF6 by 98063, Downstream of C8orf37 by 88133, Downstream of LINC01298 by 50227, Upstream of MIR3150B by 83783
rs10956940	8	96172490	0.930887	0.943973	0.917779			Downstream of MIR3150A by 87269, Downstream of PLEKHF2 by 3577, Downstream of C8orf37 by 84650, Downstream of LINC01298 by 46744, Upstream of MIR3150B by 87266
rs3099086	8	96724812	0.210956	0.172453	0.154329	LOC100616530	non-coding intronic
rs35076806	8	96729548	0.122745	0.117292	0.0845757	LOC100616530	non-coding intronic
rs1444570	8	97451558	0.29909	0.215547	0.224891			Upstream of SDC2 by 54323, Upstream of LOC102724804 by 51892
rs61224411	8	111981643	0.147263	0.117292	0.118013			Downstream of LOC101927459 by 13535
rs72677194	8	112004764	0.250202	0.172453	0.173463
rs56076745	8	123558779	0.201068	0.172453	0.149537
rs34990101	8	123564184	0.251514	0.172453	0.174842
rs35020903	8	123564439	0.329066	0.263517	0.268549
rs13277734	8	123567177	0.414696	0.366853	0.343617
rs4870801	8	123570042	0.302573	0.231965	0.229629
rs2140327	8	123570236	0.461544	0.400953	0.355915
rs35298050	8	123571555	0.428171	0.366853	0.345961
rs35691392	8	123573496	0.245454	0.172453	0.171047
rs13260130	8	123574188	0.161705	0.153086	0.128131
rs13259665	8	123574243	0.113843	0.0890158	0.0724358
rs12547469	8	123575241	0.10162	0.0825791	0.0557667
rs12547516	8	123575466	0.153172	0.117292	0.123477
rs10088664	8	126782048	0.126959	0.117292	0.090323
rs10113614	8	127032911	0.301363	0.231965	0.227851			Upstream of LINC00861 by 69470
rs1552705	8	127076135	0.133542	0.117292	0.0993015
rs7006823	8	127208437	0.169658	0.153086	0.132469
rs4897717	8	134892423	0.145569	0.117292	0.115703			Upstream of LOC101927822 by 6315
rs1875752	8	134893285	0.181083	0.172453	0.138701			Upstream of LOC101927822 by 5453
rs4897722	8	134896195	0.413489	0.366853	0.343407			Upstream of LOC101927822 by 2543
rs6996131	8	134897271	0.100862	0.0825791	0.0547319			Upstream of LOC101927822 by 1467
rs7815002	8	134898057	0.100705	0.0825791	0.0545182			Upstream of LOC101927822 by 681
rs6998399	8	135003178	0.282071	0.186336	0.206988			Downstream of LOC101927822 by 88528
rs12334821	8	135154571	0.14023	0.117292	0.108422
rs4897629	8	135163437	0.174206	0.153086	0.13495
rs7831873	8	135164566	0.115547	0.0890158	0.07476
rs1037148	8	135177505	0.22966	0.172453	0.163393
rs7819135	8	135184480	0.186067	0.172453	0.141419
rs11988621	8	135185940	0.191162	0.172453	0.144198
rs6990713	8	135187991	0.100936	0.0825791	0.054833
rs1028778	8	139077124	0.160334	0.153086	0.127383			Downstream of FAM135B by 65141
rs7460299	8	139086572	0.31244	0.263517	0.244123			Downstream of FAM135B by 55693
rs1325055	8	139086954	0.359046	0.269549	0.306857			Downstream of FAM135B by 55311
rs13253606	8	141121783	0.394557	0.366853	0.336514	TRAPPC9	intronic
rs68107840	8	142402629	0.288298	0.186336	0.213539	AK311257	non-coding intronic	Upstream of PTP4A3 by 28858, Downstream of LINC01300 by 47909, Downstream of MROH5 by 41299, Upstream of GPR20 by 25264
rs7847076	9	385986	0.101649	0.0825791	0.0558054	DOCK8	intronic	Upstream of KANK1 by 84307
rs1547216	9	392785	0.103726	0.0825791	0.0586388	DOCK8	intronic	Upstream of KANK1 by 77508
rs1412249	9	1379684	0.188119	0.172453	0.142539
rs7048400	9	12334278	0.143024	0.117292	0.112233
rs10962599	9	16795286	0.138963	0.117292	0.106695	BNC2	intronic
rs10963129	9	17540164	0.244247	0.172453	0.170462			Upstream of SH3GL2 by 38787, Downstream of CNTLN by 36243
rs145658873	9	17543374	0.113766	0.0890158	0.0723313			Upstream of SH3GL2 by 35577, Downstream of CNTLN by 39453
rs2210825	9	25044826	0.18553	0.172453	0.141127
rs10971921	9	34111002	0.153975	0.117292	0.123915	DCAF12	intronic	Upstream of UBAP1 by 68000, Upstream of UBAP2 by 62055
rs10971930	9	34116083	0.227295	0.172453	0.162247	DCAF12	intronic	Upstream of UBAP1 by 62919, Upstream of UBAP2 by 67136
rs12683725	9	87906430	0.264465	0.172453	0.188467
rs17088419	9	87910924	0.272884	0.186336	0.197324
rs67807322	9	87912758	0.249814	0.172453	0.17316
rs10512164	9	87915557	0.136094	0.117292	0.102781
rs6560080	9	90959049	0.724045	0.592478	0.532086			Upstream of SPIN1 by 44247
rs7045685	9	90959241	0.694436	0.592478	0.512784			Upstream of SPIN1 by 44055
rs6560082	9	90962116	0.825706	0.76258	0.714153			Upstream of SPIN1 by 41180
rs12001244	9	90964364	0.164123	0.153086	0.12945			Upstream of SPIN1 by 38932
rs7034316	9	90964992	0.959396	0.958429	0.973647			Upstream of SPIN1 by 38304
rs10121008	9	90966143	0.964464	0.958429	0.976936			Upstream of SPIN1 by 37153
rs10868760	9	90966333	0.964464	0.958429	0.976936			Upstream of SPIN1 by 36963
rs10868761	9	90966644	0.937488	0.943973	0.934638			Upstream of SPIN1 by 36652
rs7854440	9	90967040	0.845481	0.76258	0.7706			Upstream of SPIN1 by 36256
rs185663267	9	90968305	0.988653	0.958429	0.992635			Upstream of SPIN1 by 34991
rs10114530	9	90968726	0.550917	0.412521	0.395495			Upstream of SPIN1 by 34570
rs188562065	9	90970133	0.99101	0.992868	0.994165			Upstream of SPIN1 by 33163
rs192401546	9	90972323	0.969428	0.958429	0.980158			Upstream of SPIN1 by 30973
rs7046066	9	90973076	0.980989	0.958429	0.987661			Upstream of SPIN1 by 30220
rs7858100	9	90973389	0.96213	0.958429	0.975421			Upstream of SPIN1 by 29907
rs7019992	9	90974358	0.90839	0.844727	0.86032			Upstream of SPIN1 by 28938
rs7856716	9	90979674	0.972107	0.958429	0.981897			Upstream of SPIN1 by 23622
rs112393587	9	90983442	0.930027	0.881299	0.915582			Upstream of SPIN1 by 19854
rs112332502	9	90983447	0.930027	0.881299	0.915582			Upstream of SPIN1 by 19849
rs184587756	9	90983732	0.93241	0.943973	0.921669			Upstream of SPIN1 by 19564
rs139186774	9	90984648	0.855852	0.76258	0.789981			Upstream of SPIN1 by 18648
rs6560083	9	90985045	0.908166	0.844727	0.859747			Upstream of SPIN1 by 18251
rs7024825	9	90992642	0.115178	0.0890158	0.0742561			Upstream of SPIN1 by 10654
rs7857075	9	90993710	0.102849	0.0825791	0.0574418			Upstream of SPIN1 by 9586
rs78359472	9	91010273	0.919752	0.844727	0.889337	SPIN1	intronic
rs7855843	9	91227864	0.15598	0.117292	0.125008			Downstream of NXNL2 by 37160, Downstream of LOC286238 by 34229
rs12338220	9	99330052	0.125752	0.117292	0.0886775	CDC14B	5upstream	Downstream of HABP4 by 76434, Downstream of AAED1 by 73480, Upstream of CDC14B by 849
rs73542924	9	99335133	0.124678	0.117292	0.0872123	CDC14B	intronic	Downstream of HABP4 by 81515, Downstream of AAED1 by 68399, Upstream of CDC14B by 5930
rs28555188	9	99340408	0.140337	0.117292	0.108569	CDC14B	intronic	Downstream of HABP4 by 86790, Downstream of AAED1 by 63124, Upstream of CDC14B by 11205
rs9987439	9	111176630	0.109912	0.0825791	0.0670749
rs3780738	9	136733402	0.107133	0.0825791	0.0632841	VAV2	intronic
rs10751963	10	4240543	0.182361	0.172453	0.139398			Downstream of LINC00702 by 8524
rs11252395	10	4241572	0.205817	0.172453	0.151838			Downstream of LINC00702 by 7495
rs12773538	10	7304291	0.117191	0.0890158	0.0770022	SFMBT2	intronic
rs11599119	10	13693650	0.223734	0.172453	0.160521	PRPF18, FRMD4A	non-coding intronic, intronic	Downstream of PRPF18 by 20782
rs11258499	10	13693883	0.21298	0.172453	0.155309	PRPF18, FRMD4A	non-coding intronic, intronic	Downstream of PRPF18 by 21015
rs61833191	10	13694760	0.292958	0.215547	0.218441	PRPF18, FRMD4A	non-coding intronic, intronic	Downstream of PRPF18 by 21892
rs7080918	10	21532263	0.124996	0.117292	0.0876457			Downstream of NEBL-AS1 by 68411, Upstream of NEBL by 69147, Upstream of C10orf113 by 96775
rs7900467	10	21536993	0.139936	0.117292	0.108021			Downstream of NEBL-AS1 by 73141, Upstream of NEBL by 73877
rs10828226	10	21545285	0.133012	0.117292	0.0985778			Downstream of NEBL-AS1 by 81433, Upstream of NEBL by 82169
rs2359929	10	21545513	0.182625	0.172453	0.139542			Downstream of NEBL-AS1 by 81661, Upstream of NEBL by 82397
rs6482302	10	23859544	0.168283	0.153086	0.131719
rs10828494	10	23860074	0.247707	0.172453	0.172139
rs10828495	10	23860231	0.52408	0.412521	0.385487
rs10764406	10	23861418	0.26981	0.174716	0.19409
rs10764407	10	23861845	0.890176	0.844727	0.828006
rs7073922	10	23862496	0.27006	0.18262	0.194352
rs6482303	10	23863007	0.348804	0.269549	0.297546
rs4301700	10	23863259	0.700717	0.592478	0.515663
rs10764410	10	23864015	0.436978	0.366853	0.347493
rs10828498	10	23864357	0.384831	0.366853	0.328391
rs7078678	10	23865014	0.48913	0.400953	0.370626
rs10764412	10	23865390	0.48913	0.400953	0.370626
rs11013581	10	23865950	0.484895	0.400953	0.368367
rs7911175	10	23867004	0.501003	0.400953	0.3768
rs1337316	10	23867490	0.520185	0.412521	0.384021
rs7085340	10	23869175	0.55542	0.412521	0.396723
rs7081866	10	23869310	0.545128	0.412521	0.393411
rs7082173	10	23869533	0.545128	0.412521	0.393411
rs7078203	10	23872650	0.335438	0.263517	0.277909
rs7913104	10	23875593	0.709869	0.592478	0.522106
rs7918286	10	23877370	0.596175	0.412521	0.407843
rs7901328	10	23877427	0.641586	0.464797	0.479529
rs7902384	10	23877525	0.32864	0.263517	0.267923
rs146223076	10	23880125	0.645908	0.464797	0.486871
rs7079538	10	23880923	0.586463	0.412521	0.405193
rs7079715	10	23881074	0.721264	0.592478	0.530128
rs144555851	10	23881182	0.556841	0.412521	0.397111
rs10828501	10	23882388	0.358573	0.269549	0.306462
rs11013594	10	23882429	0.263612	0.172453	0.18757
rs11013597	10	23882781	0.155	0.117292	0.124474
rs7072337	10	23883428	0.119278	0.0890158	0.0798482
rs7071494	10	23883504	0.224731	0.172453	0.161004
rs4313472	10	23884000	0.121158	0.117292	0.0824114			Upstream of KIAA1217 by 99674
rs4406724	10	23884382	0.155244	0.117292	0.124607			Upstream of KIAA1217 by 99292
rs4414124	10	23885306	0.133227	0.117292	0.0988718			Upstream of KIAA1217 by 98368
rs7077794	10	23885523	0.120206	0.117292	0.081113			Upstream of KIAA1217 by 98151
rs7082495	10	23886426	0.130005	0.117292	0.0944772			Upstream of KIAA1217 by 97248
rs11013602	10	23886682	0.114657	0.0890158	0.0735453			Upstream of KIAA1217 by 96992
rs10741038	10	24366458	0.533974	0.412521	0.389212	KIAA1217	intronic
rs1812401	10	25589765	0.24669	0.172453	0.171646	GPR158	intronic
rs564371	10	25591909	0.859854	0.805125	0.794415	GPR158	intronic
rs534025	10	25597228	0.295505	0.215547	0.221119	GPR158	intronic
rs545905	10	25607287	0.206192	0.172453	0.15202	GPR158	intronic
rs824152	10	25647289	0.267322	0.172453	0.191473	GPR158	intronic
rs768540	10	25656499	0.177701	0.153086	0.136856	GPR158	intronic
rs141867127	10	25659714	0.499811	0.400953	0.376321	GPR158	intronic
rs140679019	10	25659944	0.994245	0.992868	0.996265	GPR158	intronic
rs10764532	10	25660083	0.984859	0.958429	0.990173	GPR158	intronic
rs10734059	10	25660585	0.977192	0.958429	0.985197	GPR158	intronic
rs7901895	10	25661916	0.989598	0.958429	0.993249	GPR158	intronic
rs10828788	10	25662106	0.989197	0.958429	0.992989	GPR158	intronic
rs10828789	10	25662142	0.119277	0.0890158	0.0798461	GPR158	intronic
rs6482475	10	25662693	0.990025	0.992868	0.993526	GPR158	intronic
rs1329261	10	25662845	0.989418	0.958429	0.993132	GPR158	intronic
rs1329263	10	25662993	0.130383	0.117292	0.0949933	GPR158	intronic
rs1410932	10	25664699	0.925974	0.844727	0.905229	GPR158	intronic
rs1410933	10	25664759	0.208704	0.172453	0.153237	GPR158	intronic
rs1773631	10	25665449	0.992734	0.992868	0.995284	GPR158	intronic
rs1760771	10	25667245	0.991521	0.992868	0.994497	GPR158	intronic
rs1754249	10	25667665	0.135531	0.117292	0.102014	GPR158	intronic
rs1773627	10	25667857	0.135531	0.117292	0.102014	GPR158	intronic
rs1773626	10	25667940	0.987806	0.958429	0.992086	GPR158	intronic
rs1760769	10	25667978	0.127926	0.117292	0.0916425	GPR158	intronic
rs1754250	10	25668185	0.135713	0.117292	0.102263	GPR158	intronic
rs1760768	10	25668438	0.987454	0.958429	0.991857	GPR158	intronic
rs1760767	10	25668632	0.132552	0.117292	0.0979505	GPR158	intronic
rs1773624	10	25668699	0.986858	0.958429	0.99147	GPR158	intronic
rs1754252	10	25671163	0.885433	0.844727	0.822752	GPR158	intronic
rs1591250	10	25674081	0.688749	0.592478	0.510357	GPR158	intronic
rs1754257	10	25674614	0.624517	0.412521	0.450534	GPR158	intronic
rs1773615	10	25675158	0.962983	0.958429	0.975975	GPR158	intronic
rs1754259	10	25675277	0.977598	0.958429	0.98546	GPR158	intronic
rs1576319	10	25676090	0.971911	0.958429	0.981769	GPR158	intronic
rs1590836	10	25676339	0.776075	0.592478	0.597512	GPR158	intronic
rs1773611	10	25676513	0.8066	0.592478	0.659614	GPR158	intronic
rs1754263	10	25676712	0.833812	0.76258	0.737291	GPR158	intronic
rs1341964	10	25677287	0.119775	0.0959751	0.0805261	GPR158	intronic
rs1760726	10	25678293	0.113149	0.0890158	0.0714889	GPR158	intronic
rs1754266	10	25678365	0.152709	0.117292	0.123224	GPR158	intronic
rs1760732	10	25679493	0.100836	0.0825791	0.0546974	GPR158	intronic
rs824596	10	25688151	0.116327	0.0890158	0.0758233	GPR158	intronic
rs824601	10	25698884	0.187239	0.172453	0.142058	GPR158	intronic
rs824602	10	25699193	0.187165	0.172453	0.142019	GPR158	intronic
rs844042	10	25699628	0.185881	0.172453	0.141318	GPR158	intronic
rs824604	10	25700114	0.16945	0.153086	0.132356	GPR158	intronic
rs7072189	10	25700415	0.270358	0.186336	0.194666	GPR158	intronic
rs1754278	10	25705617	0.392512	0.366853	0.334806	GPR158	intronic
rs956088	10	25706232	0.247151	0.172453	0.171869	GPR158	intronic
rs7476292	10	25709796	0.259477	0.172453	0.18322	GPR158	intronic
rs947488	10	25710414	0.156117	0.117292	0.125083	GPR158	intronic
rs4514310	10	25713938	0.965701	0.958429	0.977739	GPR158	intronic
rs7901978	10	25714970	0.989628	0.958429	0.993268	GPR158	intronic
rs1831255	10	25716029	0.978083	0.958429	0.985775	GPR158	intronic
rs10764552	10	25717376	0.989519	0.958429	0.993198	GPR158	intronic
rs1329268	10	25721766	0.619221	0.412521	0.441538	GPR158	intronic
rs1869237	10	33836041	0.109101	0.0825791	0.0659692
rs2601760	10	33838999	0.101278	0.0825791	0.0552997
rs1336535	10	33839219	0.137488	0.117292	0.104682
rs10763945	10	33843531	0.163128	0.153086	0.128908
rs10762230	10	53336030	0.101416	0.0825791	0.0554883	PRKG1	intronic
rs10823227	10	53336616	0.100222	0.0825791	0.0538591	PRKG1	intronic
rs10998301	10	53337906	0.109855	0.0825791	0.0669964	PRKG1	intronic
rs10823235	10	53342024	0.157031	0.117292	0.125582	PRKG1	intronic
rs10823239	10	53342888	0.105327	0.0825791	0.0608219	PRKG1	intronic
rs4397745	10	55883172	0.238452	0.172453	0.167654	PCDH15	intronic
rs10825242	10	55884789	0.153712	0.117292	0.123771	PCDH15	intronic
rs12782364	10	55888559	0.300228	0.230081	0.226183	PCDH15	intronic
rs12218327	10	55891001	0.108428	0.0825791	0.0650505	PCDH15	intronic
rs11004090	10	55894887	0.136777	0.117292	0.103714	PCDH15	intronic
rs12781225	10	55896262	0.119632	0.0890158	0.0803311	PCDH15	intronic
rs4472839	10	55906776	0.792832	0.592478	0.627813	PCDH15	intronic
rs186441787	10	55910719	0.751436	0.592478	0.552955	PCDH15	intronic
rs12261101	10	55911248	0.229624	0.172453	0.163376	PCDH15	intronic
rs10458669	10	55915444	0.802693	0.592478	0.648462	PCDH15	intronic
rs4320869	10	55915507	0.968964	0.958429	0.979857	PCDH15	intronic
rs11004103	10	55916478	0.982157	0.958429	0.988419	PCDH15	intronic
rs4935103	10	55917110	0.998357	0.992868	0.998934	PCDH15	intronic
rs11004104	10	55918359	0.992831	0.992868	0.995347	PCDH15	intronic
rs4285791	10	55919003	0.862905	0.844727	0.797795	PCDH15	intronic
rs4595452	10	55919064	0.862905	0.844727	0.797795	PCDH15	intronic
rs4347291	10	55919135	0.84681	0.76258	0.774392	PCDH15	intronic
rs11004105	10	55919343	0.997866	0.992868	0.998615	PCDH15	intronic
rs4480446	10	55919949	0.833597	0.76258	0.736677	PCDH15	intronic
rs4636568	10	55920386	0.994615	0.992868	0.996505	PCDH15	intronic
rs4295959	10	55920437	0.994452	0.992868	0.996399	PCDH15	intronic
rs11004106	10	55921305	0.739281	0.592478	0.542812	PCDH15	intronic
rs11004107	10	55921316	0.95682	0.958429	0.971975	PCDH15	intronic
rs11004108	10	55921514	0.161535	0.153086	0.128039	PCDH15	intronic
rs10825246	10	55923895	0.12125	0.117292	0.0825375	PCDH15	intronic
rs10825247	10	55924409	0.107048	0.0825791	0.0631693	PCDH15	intronic
rs4415663	10	55925040	0.11907	0.0890158	0.0795644	PCDH15	intronic
rs4935502	10	55955444	0.322967	0.263517	0.259589	PCDH15	coding
rs11004141	10	55971427	0.459929	0.386355	0.355054	PCDH15	intronic
rs10453977	10	55976158	0.215655	0.172453	0.156606	PCDH15	intronic
rs7076071	10	55984469	0.101328	0.0825791	0.0553679	PCDH15	intronic
rs7093670	10	55984549	0.110727	0.0890158	0.0681857	PCDH15	intronic
rs10825281	10	55997936	0.129861	0.117292	0.0942817	PCDH15	intronic
rs10763089	10	55998414	0.111554	0.0890158	0.0693146	PCDH15	intronic
rs7920584	10	55999632	0.328915	0.263517	0.268327	PCDH15	intronic
rs7101208	10	56000654	0.139507	0.117292	0.107436	PCDH15	intronic
rs7101210	10	56000659	0.131404	0.117292	0.0963859	PCDH15	intronic
rs6481083	10	56056169	0.138221	0.117292	0.105683	PCDH15	intronic
rs2384443	10	56056906	0.165689	0.153086	0.130304	PCDH15	intronic
rs7901045	10	56057421	0.159358	0.117292	0.126851	PCDH15	intronic
rs6481084	10	56058875	0.133988	0.117292	0.0999093	PCDH15	intronic
rs4411207	10	56062644	0.148591	0.117292	0.119825	PCDH15	intronic
rs7919725	10	56063948	0.126591	0.117292	0.0898215	PCDH15	intronic
rs857368	10	56071888	0.150256	0.117292	0.121886	PCDH15	intronic
rs857370	10	56072411	0.107703	0.0825791	0.0640621	PCDH15	intronic
rs857373	10	56072949	0.142149	0.117292	0.11104	PCDH15	intronic
rs857374	10	56073081	0.154591	0.117292	0.124251	PCDH15	intronic
rs857378	10	56073411	0.347624	0.269549	0.295811	PCDH15	intronic
rs857379	10	56073637	0.363119	0.269549	0.310259	PCDH15	intronic
rs857380	10	56074202	0.595624	0.412521	0.407693	PCDH15	intronic
rs865091	10	56080908	0.171166	0.153086	0.133292	PCDH15	intronic
rs857389	10	56088136	0.299161	0.215547	0.224966	PCDH15	intronic
rs857391	10	56088344	0.320233	0.263517	0.255573	PCDH15	intronic
rs857392	10	56088367	0.320233	0.263517	0.255573	PCDH15	intronic
rs857394	10	56089131	0.344083	0.269549	0.290609	PCDH15	intronic
rs857395	10	56089263	0.470157	0.400953	0.360508	PCDH15	intronic
rs857396	10	56089718	0.347257	0.269549	0.295272	PCDH15	intronic
rs857397	10	56090754	0.685373	0.592478	0.508916	PCDH15	intronic
rs2583020	10	56093303	0.374095	0.310763	0.319425	PCDH15	intronic
rs880299	10	56095107	0.2571	0.172453	0.180719	PCDH15	intronic
rs1970519	10	56120942	0.385335	0.366853	0.328813	PCDH15	intronic
rs2028440	10	56126202	0.305315	0.231965	0.233657	PCDH15	intronic
rs11004267	10	56136853	0.52083	0.412521	0.384264	PCDH15	intronic
rs11004270	10	56147358	0.952209	0.958429	0.968982	PCDH15	intronic
rs11004271	10	56149404	0.986811	0.958429	0.99144	PCDH15	intronic
rs11004275	10	56152840	0.802294	0.592478	0.647323	PCDH15	intronic
rs10825319	10	56154698	0.979947	0.958429	0.986985	PCDH15	intronic
rs2050999	10	56157208	0.83181	0.76258	0.731575	PCDH15	intronic
rs11004276	10	56159059	0.984819	0.958429	0.990147	PCDH15	intronic
rs9943342	10	56162695	0.873399	0.844727	0.80942	PCDH15	intronic
rs11004287	10	56174508	0.842363	0.76258	0.761699	PCDH15	intronic
rs7916907	10	56176016	0.927086	0.844727	0.90807	PCDH15	intronic
rs2795918	10	56177015	0.989002	0.958429	0.992862	PCDH15	intronic
rs1758816	10	56178839	0.998879	0.992868	0.999273	PCDH15	intronic
rs1758826	10	56179674	0.998841	0.992868	0.999248	PCDH15	intronic
rs1758832	10	56180774	0.99857	0.992868	0.999072	PCDH15	intronic
rs146778937	10	56185125	0.845534	0.76258	0.77075	PCDH15	intronic
rs9416338	10	56189384	0.133112	0.117292	0.0987143	PCDH15	intronic
rs9415326	10	56189426	0.130914	0.117292	0.0957173	PCDH15	intronic
rs114633309	10	56191258	0.100681	0.0825791	0.0544859	PCDH15	intronic
rs9416346	10	56192867	0.97	0.958429	0.980529	PCDH15	intronic
rs2928412	10	59101661	0.31336	0.263517	0.245476			Upstream of MIR3924 by 37342
rs1860884	10	59648380	0.145713	0.117292	0.115901
rs10822879	10	68450330	0.14661	0.117292	0.117123	CTNNA3	intronic
rs10822880	10	68450543	0.423722	0.366853	0.345187	CTNNA3	intronic
rs78097142	10	82153502	0.230666	0.172453	0.163881			Upstream of FAM213A by 14082, Upstream of TSPAN14 by 60535, Downstream of DYDC2 by 25673, Upstream of DYDC1 by 36988
rs1870144	10	82182558	0.128139	0.117292	0.0919333	FAM213A	intronic	Upstream of TSPAN14 by 31479, Downstream of DYDC2 by 54729, Upstream of DYDC1 by 66044
rs7081609	10	88939962	0.846724	0.76258	0.774147	FAM35A	coding	Upstream of NUTM2A by 45242, Downstream of NUTM2A-AS1 by 58461, Upstream of GLUD1 by 85186
rs146828581	10	88942570	0.55429	0.412521	0.396415	FAM35A	intronic	Upstream of NUTM2A by 42634, Downstream of NUTM2A-AS1 by 55853, Upstream of GLUD1 by 87794
rs6586063	10	88949045	0.762422	0.592478	0.572821	FAM35A	intronic	Upstream of NUTM2A by 36159, Downstream of NUTM2A-AS1 by 49378, Upstream of GLUD1 by 94269
rs3129399	10	88951662	0.298452	0.215547	0.22422	FAM35A	3downstream	Upstream of NUTM2A by 33542, Downstream of FAM35A by 440, Downstream of NUTM2A-AS1 by 46761, Upstream of GLUD1 by 96886
rs4294494	10	90916562	0.287424	0.186336	0.212619			Downstream of MIR4679-1 by 93395, Downstream of CH25H by 49131, Downstream of LIPA by 56763, Upstream of MIR4679-2 by 93394
rs4933494	10	90917892	0.274862	0.186336	0.199404			Downstream of MIR4679-1 by 94725, Downstream of CH25H by 47801, Downstream of LIPA by 55433, Upstream of MIR4679-2 by 94724
rs1977501	10	90918714	0.224346	0.172453	0.160818			Downstream of MIR4679-1 by 95547, Downstream of CH25H by 46979, Downstream of LIPA by 54611, Upstream of MIR4679-2 by 95546
rs12217507	10	90922828	0.287312	0.186336	0.212501			Downstream of MIR4679-1 by 99661, Downstream of CH25H by 42865, Downstream of LIPA by 50497, Upstream of MIR4679-2 by 99660
rs12219735	10	90922890	0.287312	0.186336	0.212501			Downstream of MIR4679-1 by 99723, Downstream of CH25H by 42803, Downstream of LIPA by 50435, Upstream of MIR4679-2 by 99722
rs7076185	10	90923524	0.34802	0.269549	0.296394			Downstream of CH25H by 42169, Downstream of LIPA by 49801
rs7477966	10	90924258	0.660644	0.592478	0.498364			Downstream of CH25H by 41435, Downstream of LIPA by 49067
rs10887920	10	90924415	0.456136	0.366853	0.353031			Downstream of CH25H by 41278, Downstream of LIPA by 48910
rs10887921	10	90925667	0.454034	0.366853	0.35191			Downstream of CH25H by 40026, Downstream of LIPA by 47658
rs11203009	10	90927163	0.613446	0.412521	0.431727			Downstream of CH25H by 38530, Downstream of LIPA by 46162
rs2211599	10	90929547	0.387346	0.366853	0.330492			Downstream of CH25H by 36146, Downstream of LIPA by 43778
rs10887922	10	90930236	0.446884	0.366853	0.349217			Downstream of CH25H by 35457, Downstream of LIPA by 43089
rs10887923	10	90930404	0.446884	0.366853	0.349217			Downstream of CH25H by 35289, Downstream of LIPA by 42921
rs9651495	10	90932381	0.468319	0.400953	0.359528			Downstream of CH25H by 33312, Downstream of LIPA by 40944
rs9651424	10	90932935	0.438661	0.366853	0.347786			Downstream of CH25H by 32758, Downstream of LIPA by 40390
rs2902445	10	90934154	0.448494	0.366853	0.349497			Downstream of CH25H by 31539, Downstream of LIPA by 39171
rs10887925	10	90938902	0.215151	0.172453	0.156362			Downstream of CH25H by 26791, Downstream of LIPA by 34423
rs11203014	10	90940333	0.36256	0.269549	0.309792			Downstream of CH25H by 25360, Downstream of LIPA by 32992
rs10887926	10	90940358	0.208661	0.172453	0.153217			Downstream of CH25H by 25335, Downstream of LIPA by 32967
rs10887927	10	90940687	0.350573	0.269549	0.299781			Downstream of CH25H by 25006, Downstream of LIPA by 32638
rs2154255	10	90942967	0.3517	0.269549	0.300722			Downstream of CH25H by 22726, Downstream of LIPA by 30358
rs4399251	10	90943634	0.412543	0.366853	0.343242			Downstream of CH25H by 22059, Downstream of LIPA by 29691
rs4617498	10	90943713	0.412543	0.366853	0.343242			Downstream of CH25H by 21980, Downstream of LIPA by 29612
rs10509567	10	90945756	0.409982	0.366853	0.342796			Downstream of CH25H by 19937, Downstream of LIPA by 27569
rs11203017	10	90948709	0.244568	0.172453	0.170617			Downstream of CH25H by 16984, Downstream of LIPA by 24616
rs11203018	10	90948783	0.244568	0.172453	0.170617			Downstream of CH25H by 16910, Downstream of LIPA by 24542
rs10887929	10	90948864	0.244568	0.172453	0.170617			Downstream of CH25H by 16829, Downstream of LIPA by 24461
rs28895299	10	90950033	0.336044	0.263517	0.2788			Downstream of CH25H by 15660, Downstream of LIPA by 23292
rs12570154	10	90951027	0.457046	0.366853	0.353516			Downstream of CH25H by 14666, Downstream of LIPA by 22298
rs4933496	10	90952338	0.286506	0.186336	0.211653			Downstream of CH25H by 13355, Downstream of LIPA by 20987
rs11203019	10	90952774	0.423004	0.366853	0.345062			Downstream of CH25H by 12919, Downstream of LIPA by 20551
rs11528443	10	90952852	0.408243	0.366853	0.342494			Downstream of CH25H by 12841, Downstream of LIPA by 20473
rs11203022	10	90954068	0.251192	0.172453	0.174504			Downstream of CH25H by 11625, Downstream of LIPA by 19257
rs11203024	10	90955239	0.302806	0.231965	0.229971			Downstream of CH25H by 10454, Downstream of LIPA by 18086
rs11203025	10	90955474	0.2993	0.215547	0.225112			Downstream of CH25H by 10219, Downstream of LIPA by 17851
rs7896174	10	90955962	0.278502	0.186336	0.203233			Downstream of CH25H by 9731, Downstream of LIPA by 17363
rs11203027	10	90956290	0.270536	0.186336	0.194853			Downstream of CH25H by 9403, Downstream of LIPA by 17035
rs11186622	10	93360331	0.639096	0.464797	0.475299	LOC100188947	non-coding intronic	Downstream of HECTD2 by 85746, Downstream of PPP1R3C by 27865
rs17108174	10	94852579	0.196953	0.172453	0.147357			Downstream of CYP26A1 by 14938, Downstream of EXOC6 by 33328, Downstream of CYP26C1 by 24125
rs11187285	10	94883320	0.962615	0.958429	0.975736			Downstream of CYP26A1 by 45679, Downstream of EXOC6 by 64069, Downstream of CYP26C1 by 54866
rs713169	10	94892443	0.749615	0.592478	0.550088			Downstream of CYP26A1 by 54802, Downstream of EXOC6 by 73192, Downstream of CYP26C1 by 63989
rs11187286	10	94892835	0.754775	0.592478	0.558994			Downstream of CYP26A1 by 55194, Downstream of EXOC6 by 73584, Downstream of CYP26C1 by 64381
rs6583859	10	94893473	0.733121	0.592478	0.538475			Downstream of CYP26A1 by 55832, Downstream of EXOC6 by 74222, Downstream of CYP26C1 by 65019
rs10882155	10	94904297	0.179526	0.153086	0.137852			Downstream of CYP26A1 by 66656, Downstream of EXOC6 by 85046, Downstream of CYP26C1 by 75843
rs4917546	10	94904306	0.179526	0.153086	0.137852			Downstream of CYP26A1 by 66665, Downstream of EXOC6 by 85055, Downstream of CYP26C1 by 75852
rs7100221	10	94908333	0.227621	0.172453	0.162405			Downstream of CYP26A1 by 70692, Downstream of EXOC6 by 89082, Downstream of CYP26C1 by 79879
rs66782717	10	94908964	0.218451	0.172453	0.157961			Downstream of CYP26A1 by 71323, Downstream of EXOC6 by 89713, Downstream of CYP26C1 by 80510
rs11187295	10	94910992	0.11654	0.0890158	0.0761134			Downstream of CYP26A1 by 73351, Downstream of EXOC6 by 91741, Downstream of CYP26C1 by 82538
rs11187296	10	94911072	0.11654	0.0890158	0.0761134			Downstream of CYP26A1 by 73431, Downstream of EXOC6 by 91821, Downstream of CYP26C1 by 82618
rs12217957	10	94917382	0.106418	0.0825791	0.0623102			Downstream of CYP26A1 by 79741, Downstream of EXOC6 by 98131, Downstream of CYP26C1 by 88928
rs11187300	10	94920291	0.129484	0.117292	0.0937671			Downstream of CYP26A1 by 82650, Downstream of CYP26C1 by 91837
rs4918664	10	94921065	0.105435	0.0825791	0.060969			Downstream of CYP26A1 by 83424, Downstream of CYP26C1 by 92611
rs12217816	10	94921969	0.120654	0.117292	0.0817248			Downstream of CYP26A1 by 84328, Downstream of CYP26C1 by 93515
rs11187303	10	94922860	0.16978	0.153086	0.132536			Downstream of CYP26A1 by 85219, Downstream of CYP26C1 by 94406
rs2225165	10	94923903	0.130798	0.117292	0.095559			Downstream of CYP26A1 by 86262, Downstream of CYP26C1 by 95449
rs1952336	10	94927687	0.196515	0.172453	0.147118			Downstream of CYP26A1 by 90046, Downstream of CYP26C1 by 99233
rs4622190	10	94928373	0.282183	0.186336	0.207105			Downstream of CYP26A1 by 90732, Downstream of CYP26C1 by 99919
rs4469817	10	94928381	0.282183	0.186336	0.207105			Downstream of CYP26A1 by 90740, Downstream of CYP26C1 by 99927
rs4918739	10	94928907	0.311479	0.263517	0.242713			Downstream of CYP26A1 by 91266
rs10882168	10	94929434	0.256337	0.172453	0.179916			Downstream of CYP26A1 by 91793
rs12218444	10	94930575	0.255579	0.172453	0.179119			Downstream of CYP26A1 by 92934
rs11187308	10	94932517	0.242668	0.172453	0.169697			Downstream of CYP26A1 by 94876
rs1887580	10	94932726	0.149204	0.117292	0.120661			Downstream of CYP26A1 by 95085
rs1927476	10	94932750	0.149204	0.117292	0.120661			Downstream of CYP26A1 by 95109
rs11187309	10	94934096	0.153978	0.117292	0.123917			Downstream of CYP26A1 by 96455
rs4078522	10	94935779	0.184933	0.172453	0.140801			Downstream of CYP26A1 by 98138
rs4918794	10	94936554	0.130427	0.117292	0.0950529			Downstream of CYP26A1 by 98913
rs11187310	10	94938688	0.128574	0.117292	0.0925253
rs11187311	10	94938881	0.128574	0.117292	0.0925253
rs10882178	10	94952189	0.120523	0.117292	0.081546
rs12220128	10	94975011	0.111091	0.0890158	0.0686823			Downstream of MYOF by 91174
rs4918924	10	94976956	0.103461	0.0825791	0.058277			Downstream of MYOF by 89229
rs4918925	10	94977183	0.103547	0.0825791	0.0583941			Downstream of MYOF by 89002
rs67192128	10	94977638	0.200259	0.172453	0.149145			Downstream of MYOF by 88547
rs12252833	10	94978007	0.155458	0.117292	0.124724			Downstream of MYOF by 88178
rs10882186	10	94979098	0.186519	0.172453	0.141666			Downstream of MYOF by 87087
rs28432188	10	94986033	0.261257	0.172453	0.185092			Downstream of MYOF by 80152
rs1927470	10	94990898	0.226309	0.172453	0.161769			Downstream of MYOF by 75287
rs4119682	10	94992030	0.159385	0.117292	0.126866			Downstream of MYOF by 74155
rs1927468	10	94992102	0.116463	0.0890158	0.076009			Downstream of MYOF by 74083
rs10786079	10	94992516	0.129582	0.117292	0.0939012			Downstream of MYOF by 73669
rs1927466	10	94996326	0.146462	0.117292	0.116922			Downstream of MYOF by 69859
rs10884071	10	106731970	0.443116	0.366853	0.348561	SORCS3	intronic
rs12570342	10	107388758	0.153708	0.117292	0.123769			Downstream of LOC101927549 by 44609
rs7919051	10	108754043	0.304682	0.231965	0.232727	SORCS1	intronic
rs11193154	10	108754749	0.300022	0.223125	0.22588	SORCS1	intronic
rs7894447	10	108769337	0.224516	0.172453	0.1609	SORCS1	intronic
rs6584933	10	111149434	0.265749	0.172453	0.189818
rs12266742	10	111149890	0.260343	0.172453	0.184131
rs4083576	10	111150638	0.267124	0.172453	0.191264
rs7904519	10	114773927	0.129053	0.117292	0.0931787	TCF7L2	intronic
rs7918599	10	114777396	0.117522	0.0890158	0.0774533	TCF7L2	intronic
rs7921525	10	114783333	0.102429	0.0825791	0.0568701	TCF7L2	intronic
rs6585203	10	114783403	0.149089	0.117292	0.120505	TCF7L2	intronic
rs11196193	10	114783838	0.130889	0.117292	0.0956829	TCF7L2	intronic
rs7086857	10	114793237	0.212281	0.172453	0.154971	TCF7L2	intronic
rs12359102	10	114793451	0.228057	0.172453	0.162616	TCF7L2	intronic
rs2420070	10	116681328	0.264909	0.172453	0.188934			Upstream of TRUB1 by 16623, Upstream of LOC102724589 by 73087, Downstream of FAM160B1 by 21742
rs6585302	10	116682893	0.267756	0.172453	0.191929			Upstream of TRUB1 by 15058, Upstream of LOC102724589 by 71522, Downstream of FAM160B1 by 23307
rs7100894	10	116683171	0.289709	0.186336	0.215022			Upstream of TRUB1 by 14780, Upstream of LOC102724589 by 71244, Downstream of FAM160B1 by 23585
rs11196989	10	116684202	0.436554	0.366853	0.34742			Upstream of TRUB1 by 13749, Upstream of LOC102724589 by 70213, Downstream of FAM160B1 by 24616
rs7085964	10	116687214	0.718625	0.592478	0.52827			Upstream of TRUB1 by 10737, Upstream of LOC102724589 by 67201, Downstream of FAM160B1 by 27628
rs7099779	10	116689868	0.851086	0.76258	0.784702			Upstream of TRUB1 by 8083, Upstream of LOC102724589 by 64547, Downstream of FAM160B1 by 30282
rs7100159	10	116689936	0.739249	0.592478	0.54279			Upstream of TRUB1 by 8015, Upstream of LOC102724589 by 64479, Downstream of FAM160B1 by 30350
rs11196995	10	116691727	0.935071	0.943973	0.928464			Upstream of TRUB1 by 6224, Upstream of LOC102724589 by 62688, Downstream of FAM160B1 by 32141
rs2105001	10	116693443	0.935169	0.943973	0.928715			Upstream of TRUB1 by 4508, Upstream of LOC102724589 by 60972, Downstream of FAM160B1 by 33857
rs2095379	10	116693808	0.775869	0.592478	0.597139			Upstream of TRUB1 by 4143, Upstream of LOC102724589 by 60607, Downstream of FAM160B1 by 34222
rs7917523	10	116694137	0.865408	0.844727	0.800568			Upstream of TRUB1 by 3814, Upstream of LOC102724589 by 60278, Downstream of FAM160B1 by 34551
rs7908464	10	116698983	0.123629	0.117292	0.0857816	TRUB1	intronic	Upstream of LOC102724589 by 55432, Downstream of FAM160B1 by 39397
rs6585306	10	116698996	0.123629	0.117292	0.0857816	TRUB1	intronic	Upstream of LOC102724589 by 55419, Downstream of FAM160B1 by 39410
rs10885634	10	116700436	0.490922	0.400953	0.371581	TRUB1	intronic	Upstream of LOC102724589 by 53979, Downstream of FAM160B1 by 40850
rs11197010	10	116714959	0.197409	0.172453	0.147606	TRUB1	intronic	Upstream of LOC102724589 by 39456, Downstream of FAM160B1 by 55373
rs7099565	10	116719543	0.179406	0.153086	0.137786	TRUB1	coding	Upstream of LOC102724589 by 34872, Downstream of FAM160B1 by 59957
rs6585308	10	116727532	0.170214	0.153086	0.132773	TRUB1, U6	intronic, 3downstream	Upstream of LOC102724589 by 26883, Downstream of FAM160B1 by 67946
rs12098332	10	116728074	0.606284	0.412521	0.419561	TRUB1, U6	intronic, 3downstream	Upstream of LOC102724589 by 26341, Downstream of FAM160B1 by 68488
rs6585309	10	116730337	0.555609	0.412521	0.396775	TRUB1, U6	intronic, 5upstream	Upstream of LOC102724589 by 24078, Downstream of FAM160B1 by 70751
rs35501899	10	116739109	0.339654	0.26386	0.284103	TRUB1	3downstream	Upstream of LOC102724589 by 15306, Downstream of TRUB1 by 1670, Downstream of FAM160B1 by 79523
rs34434610	10	116739745	0.311441	0.263517	0.242656			Upstream of LOC102724589 by 14670, Downstream of TRUB1 by 2306, Downstream of FAM160B1 by 80159
rs34170154	10	116740959	0.279906	0.186336	0.20471			Upstream of LOC102724589 by 13456, Downstream of TRUB1 by 3520, Downstream of FAM160B1 by 81373
rs7093330	10	116744574	0.277913	0.186336	0.202614			Upstream of LOC102724589 by 9841, Downstream of TRUB1 by 7135, Downstream of FAM160B1 by 84988
rs7094440	10	116745408	0.311441	0.263517	0.242656			Upstream of LOC102724589 by 9007, Downstream of TRUB1 by 7969, Downstream of FAM160B1 by 85822
rs6585313	10	116745558	0.307848	0.231965	0.237378			Upstream of LOC102724589 by 8857, Downstream of TRUB1 by 8119, Downstream of FAM160B1 by 85972
rs7099590	10	116749706	0.240012	0.172453	0.16841			Upstream of LOC102724589 by 4709, Downstream of TRUB1 by 12267, Downstream of FAM160B1 by 90120
rs35499297	10	126917380	0.143631	0.117292	0.113061			Upstream of CTBP2 by 67756
rs10901883	10	126919295	0.103381	0.0825791	0.0581672			Upstream of CTBP2 by 69671
rs4962429	10	126919677	0.11979	0.0972435	0.080546			Upstream of CTBP2 by 70053
rs10901370	10	126919695	0.11979	0.0972435	0.080546			Upstream of CTBP2 by 70071
rs4962430	10	126919723	0.11979	0.0972435	0.080546			Upstream of CTBP2 by 70099
rs11244389	10	126920171	0.127717	0.117292	0.0913569			Upstream of CTBP2 by 70547
rs10751522	10	126921197	0.100697	0.0825791	0.0545073			Upstream of CTBP2 by 71573
rs3758594	10	126922304	0.107233	0.0825791	0.0634216			Upstream of CTBP2 by 72680
rs10793993	10	126924153	0.148295	0.117292	0.119421			Upstream of CTBP2 by 74529
rs1114876	10	126927255	0.158157	0.117292	0.126196			Upstream of CTBP2 by 77631
rs11244394	10	126930589	0.15549	0.117292	0.124741			Upstream of CTBP2 by 80965
rs1132659	11	8022889	0.21535	0.172453	0.156458			Upstream of TUB-AS1 by 58695, Upstream of TUB by 37290, Downstream of EIF3F by 5170, Downstream of CASC23 by 9935, Upstream of NLRP10 by 37830, Upstream of OR10A6 by 72680, Upstream of LOC283299 by 95387, Upstream of OR10A3 by 61822
rs11028475	11	25185010	0.152435	0.117292	0.123075			Downstream of LUZP2 by 80824
rs10834614	11	25186505	0.1145	0.0890158	0.0733314			Downstream of LUZP2 by 82319
rs10767322	11	25186787	0.118624	0.0890158	0.0789565			Downstream of LUZP2 by 82601
rs10834618	11	25189094	0.218666	0.172453	0.158065			Downstream of LUZP2 by 84908
rs12788582	11	25192669	0.504276	0.400953	0.378032			Downstream of LUZP2 by 88483
rs10834622	11	25193036	0.315127	0.263517	0.248071			Downstream of LUZP2 by 88850
rs11529803	11	25194131	0.284897	0.186336	0.209961			Downstream of LUZP2 by 89945
rs10834623	11	25194451	0.238092	0.172453	0.16748			Downstream of LUZP2 by 90265
rs10767342	11	25220054	0.144089	0.117292	0.113686
rs201900	11	32629190	0.281027	0.186336	0.205889	CCDC73	intronic	Downstream of EIF3M by 5153
rs7111556	11	46359979	0.11885	0.0890158	0.0792647	DGKZ	intronic	Upstream of DGKZ by 6837, Upstream of MDK by 42354, Upstream of MIR4688 by 37972, Downstream of CREB3L1 by 17007, Downstream of AMBRA1 by 57982, Downstream of CHRM4 by 46362
rs7111668	11	46359997	0.11885	0.0890158	0.0792647	DGKZ	intronic	Upstream of DGKZ by 6819, Upstream of MDK by 42336, Upstream of MIR4688 by 37954, Downstream of CREB3L1 by 17025, Downstream of AMBRA1 by 57964, Downstream of CHRM4 by 46344
rs11039048	11	46996119	0.100141	0.0825791	0.0537489	C11orf49	intronic	Upstream of LRP4 by 55946
rs509936	11	60858031	0.33602	0.263517	0.278765			Upstream of CD5 by 11898, Downstream of CD6 by 70183, Downstream of VPS37C by 39696
rs670141	11	70146112	0.790755	0.592478	0.624058	PPFIA1	intronic	Upstream of CTTN by 98499, Downstream of FADD by 92604, Downstream of MIR548K by 15936
rs61705205	11	78305822	0.109562	0.0825791	0.0665971			Downstream of LOC101928896 by 36211, Downstream of TENM4 by 58505, Upstream of NARS2 by 19913
rs7117467	11	78307662	0.205551	0.172453	0.15171			Downstream of LOC101928896 by 38051, Downstream of TENM4 by 56665, Upstream of NARS2 by 21753
rs7927564	11	78308283	0.122875	0.117292	0.0847534			Downstream of LOC101928896 by 38672, Downstream of TENM4 by 56044, Upstream of NARS2 by 22374
rs141838191	11	78309135	0.157553	0.117292	0.125867			Downstream of LOC101928896 by 39524, Downstream of TENM4 by 55192, Upstream of NARS2 by 23226
rs12270785	11	78316265	0.342239	0.269549	0.2879			Downstream of LOC101928896 by 46654, Downstream of TENM4 by 48062, Upstream of NARS2 by 30356
rs7125515	11	78317997	0.439743	0.366853	0.347974			Downstream of LOC101928896 by 48386, Downstream of TENM4 by 46330, Upstream of NARS2 by 32088
rs4382939	11	78320326	0.179519	0.153086	0.137848			Downstream of LOC101928896 by 50715, Downstream of TENM4 by 44001, Upstream of NARS2 by 34417
rs7104404	11	78320651	0.261197	0.172453	0.18503			Downstream of LOC101928896 by 51040, Downstream of TENM4 by 43676, Upstream of NARS2 by 34742
rs7103735	11	78320799	0.263696	0.172453	0.187658			Downstream of LOC101928896 by 51188, Downstream of TENM4 by 43528, Upstream of NARS2 by 34890
rs73510887	11	78321213	0.254827	0.172453	0.178328			Downstream of LOC101928896 by 51602, Downstream of TENM4 by 43114, Upstream of NARS2 by 35304
rs60617511	11	78322009	0.157945	0.117292	0.12608			Downstream of LOC101928896 by 52398, Downstream of TENM4 by 42318, Upstream of NARS2 by 36100
rs59910319	11	78322034	0.22887	0.172453	0.16301			Downstream of LOC101928896 by 52423, Downstream of TENM4 by 42293, Upstream of NARS2 by 36125
rs7113670	11	78323764	0.223797	0.172453	0.160552			Downstream of LOC101928896 by 54153, Downstream of TENM4 by 40563, Upstream of NARS2 by 37855
rs59134728	11	78324055	0.224136	0.172453	0.160716			Downstream of LOC101928896 by 54444, Downstream of TENM4 by 40272, Upstream of NARS2 by 38146
rs73512804	11	78324576	0.179441	0.153086	0.137805			Downstream of LOC101928896 by 54965, Downstream of TENM4 by 39751, Upstream of NARS2 by 38667
rs7940273	11	78325296	0.178748	0.153086	0.137427			Downstream of LOC101928896 by 55685, Downstream of TENM4 by 39031, Upstream of NARS2 by 39387
rs7925842	11	78325429	0.195933	0.172453	0.146801			Downstream of LOC101928896 by 55818, Downstream of TENM4 by 38898, Upstream of NARS2 by 39520
rs11825623	11	78326166	0.18066	0.172453	0.13847			Downstream of LOC101928896 by 56555, Downstream of TENM4 by 38161, Upstream of NARS2 by 40257
rs7948095	11	78327102	0.223233	0.172453	0.160278			Downstream of LOC101928896 by 57491, Downstream of TENM4 by 37225, Upstream of NARS2 by 41193
rs7948223	11	78327233	0.204139	0.172453	0.151025			Downstream of LOC101928896 by 57622, Downstream of TENM4 by 37094, Upstream of NARS2 by 41324
rs7951452	11	78327438	0.202599	0.172453	0.150279			Downstream of LOC101928896 by 57827, Downstream of TENM4 by 36889, Upstream of NARS2 by 41529
rs4483615	11	78330169	0.197886	0.172453	0.147866			Downstream of LOC101928896 by 60558, Downstream of TENM4 by 34158, Upstream of NARS2 by 44260
rs13377474	11	78331248	0.202162	0.172453	0.150067			Downstream of LOC101928896 by 61637, Downstream of TENM4 by 33079, Upstream of NARS2 by 45339
rs4301812	11	78332571	0.217672	0.172453	0.157583			Downstream of LOC101928896 by 62960, Downstream of TENM4 by 31756, Upstream of NARS2 by 46662
rs4548650	11	78332755	0.218097	0.172453	0.15779			Downstream of LOC101928896 by 63144, Downstream of TENM4 by 31572, Upstream of NARS2 by 46846
rs4620742	11	78333352	0.200338	0.172453	0.149183			Downstream of LOC101928896 by 63741, Downstream of TENM4 by 30975, Upstream of NARS2 by 47443
rs11501939	11	78335436	0.215687	0.172453	0.156621			Downstream of LOC101928896 by 65825, Downstream of TENM4 by 28891, Upstream of NARS2 by 49527
rs12274577	11	78336024	0.259447	0.172453	0.183189			Downstream of LOC101928896 by 66413, Downstream of TENM4 by 28303, Upstream of NARS2 by 50115
rs11501941	11	78338619	0.108904	0.0825791	0.0657002			Downstream of LOC101928896 by 69008, Downstream of TENM4 by 25708, Upstream of NARS2 by 52710
rs113179922	11	78348609	0.14683	0.117292	0.117424			Downstream of LOC101928896 by 78998, Downstream of TENM4 by 15718, Upstream of NARS2 by 62700
rs12284899	11	78349828	0.147152	0.117292	0.117863			Downstream of LOC101928896 by 80217, Downstream of TENM4 by 14499, Upstream of NARS2 by 63919
rs7941247	11	78350188	0.427641	0.366853	0.345869			Downstream of LOC101928896 by 80577, Downstream of TENM4 by 14139, Upstream of NARS2 by 64279
rs7944275	11	78350250	0.123261	0.117292	0.0852805			Downstream of LOC101928896 by 80639, Downstream of TENM4 by 14077, Upstream of NARS2 by 64341
rs7941478	11	78350387	0.120768	0.117292	0.0818797			Downstream of LOC101928896 by 80776, Downstream of TENM4 by 13940, Upstream of NARS2 by 64478
rs553604	11	78548134	0.136491	0.117292	0.103323	TENM4	intronic
rs10897890	11	81538983	0.190517	0.172453	0.143847			Downstream of MIR4300 by 62799, Downstream of LOC101928989 by 51909
rs1993660	11	81542701	0.316282	0.263517	0.249768			Downstream of MIR4300 by 59081, Downstream of LOC101928989 by 48191
rs10791665	11	97205550	0.100198	0.0825791	0.0538262
rs10791454	11	101137005	0.913675	0.844727	0.873816
rs10895087	11	101145350	0.13696	0.117292	0.103962
rs661139	11	120235874	0.828809	0.76258	0.723008	ARHGEF12	intronic	Upstream of ARHGEF12 by 20128, Downstream of TMEM136 by 31486, Downstream of POU2F3 by 45221, Upstream of LOC649133 by 99233
rs632137	11	120247033	0.846813	0.76258	0.774402	ARHGEF12	intronic	Upstream of ARHGEF12 by 8969, Downstream of TMEM136 by 42645, Downstream of POU2F3 by 56380
rs1789764	11	121701632	0.147293	0.117292	0.118055
rs11606527	11	126367410	0.121957	0.117292	0.0835015	KIRREL3	intronic	Downstream of ST3GAL4 by 82874
rs659015	11	126389258	0.536698	0.412521	0.390237	KIRREL3	intronic
rs558745	11	126389301	0.536698	0.412521	0.390237	KIRREL3	intronic
rs1893861	11	127034651	0.420812	0.366853	0.344681			Downstream of LOC101929473 by 63450
rs2510722	11	127044539	0.345775	0.269549	0.293095			Upstream of LOC101929497 by 96425, Downstream of LOC101929473 by 73338
rs1944814	11	127050889	0.290694	0.215547	0.216058			Upstream of LOC101929497 by 90075, Downstream of LOC101929473 by 79688
rs2051483	11	128089995	0.136688	0.117292	0.103591
rs72645494	11	128091631	0.1529	0.117292	0.123329
rs61667324	11	128092413	0.124528	0.117292	0.0870081
rs72645495	11	128095387	0.166783	0.153086	0.130901
rs58164560	11	128100315	0.193365	0.172453	0.1454
rs60546252	11	128101071	0.187433	0.172453	0.142164
rs58100637	11	128102278	0.165654	0.153086	0.130285
rs75749987	11	131303002	0.239621	0.172453	0.16822	NTM	intronic
rs138408129	11	131306405	0.575756	0.412521	0.402272	NTM	intronic	Downstream of LOC101929653 by 97345
rs73586786	11	131309308	0.142451	0.117292	0.111452	NTM	intronic	Downstream of LOC101929653 by 94442
rs1419965	12	1475031	0.148237	0.117292	0.119343	ERC1	non-coding intronic
rs11061712	12	1476907	0.201863	0.172453	0.149922	ERC1	non-coding intronic
rs7978898	12	1477326	0.212655	0.172453	0.155152	ERC1	non-coding intronic
rs61913128	12	1495736	0.148693	0.117292	0.119965	ERC1	non-coding intronic
rs6489284	12	1496839	0.152481	0.117292	0.1231	ERC1	non-coding intronic
rs7970436	12	1497176	0.152624	0.117292	0.123178	ERC1	non-coding intronic
rs12301879	12	1499516	0.170628	0.153086	0.132998	ERC1	non-coding intronic
rs4346037	12	4187285	0.256613	0.172453	0.180206
rs12231207	12	4189922	0.120025	0.117292	0.0808667
rs11062992	12	4192876	0.142951	0.117292	0.112133
rs4765767	12	4199676	0.13941	0.117292	0.107305
rs10849363	12	6066357	0.217382	0.172453	0.157443	VWF	intronic	Upstream of ANO2 by 10959
rs6488346	12	11289324	0.519105	0.412521	0.383614	PRH1-PRR4, PRB4	non-coding intronic, intronic	Upstream of LOC100129361 by 34455, Downstream of TAS2R42 by 49274, Upstream of TAS2R30 by 2481, Upstream of TAS2R43 by 44412, Upstream of TAS2R46 by 74431
rs7316032	12	11291030	0.614883	0.412521	0.434169	PRH1-PRR4, PRB4	non-coding intronic, intronic	Upstream of LOC100129361 by 32749, Downstream of TAS2R42 by 47568, Upstream of TAS2R30 by 4187, Upstream of TAS2R43 by 46118, Upstream of TAS2R46 by 76137
rs2075288	12	13061294	0.532146	0.412521	0.388524	GPRC5A	coding	Upstream of MIR614 by 7468, Upstream of LOC100506314 by 71476, Upstream of HTR7P1 by 92081, Downstream of DDX47 by 78379, Downstream of RPL13AP20 by 32224, Downstream of HEBP1 by 66504, Downstream of GPRC5D by 32414
rs10841993	12	22509095	0.974436	0.958429	0.983408			Downstream of C2CD5 by 92384, Upstream of ST8SIA1 by 21447
rs10841996	12	22524241	0.106904	0.0825791	0.0629721			Downstream of C2CD5 by 77238, Upstream of ST8SIA1 by 36593
rs10459080	12	22539948	0.900503	0.844727	0.840174			Downstream of C2CD5 by 61531, Upstream of ST8SIA1 by 52300
rs10842028	12	22626924	0.165026	0.153086	0.129943	C2CD5	intronic
rs10505881	12	22674870	0.311321	0.263517	0.24248	C2CD5	intronic
rs2271471	12	22696845	0.457206	0.366853	0.353602	C2CD5	intronic	Upstream of ETNK1 by 81230
rs10842036	12	22704431	0.241736	0.172453	0.169245			Upstream of ETNK1 by 73644, Upstream of C2CD5 by 6951
rs4963717	12	22710935	0.43038	0.366853	0.346345			Upstream of ETNK1 by 67140, Upstream of C2CD5 by 13455
rs7136650	12	28805538	0.408289	0.366853	0.342502
rs11052496	12	33321536	0.236923	0.172453	0.166913
rs10844489	12	33325665	0.330011	0.263517	0.269937
rs10844490	12	33327329	0.221498	0.172453	0.159438
rs10219460	12	33328392	0.217238	0.172453	0.157373
rs11052499	12	33329102	0.131333	0.117292	0.0962891
rs4931751	12	34218399	0.265382	0.172453	0.189432			Downstream of ALG10 by 37163
rs9705640	12	34580813	0.107109	0.0825791	0.0632521
rs9705975	12	34603582	0.166177	0.153086	0.13057
rs9668024	12	34621410	0.201947	0.172453	0.149963
rs9706079	12	34629420	0.184392	0.172453	0.140506
rs9669092	12	34629922	0.565428	0.412521	0.399454
rs9668630	12	34641806	0.108752	0.0825791	0.0654926
rs9795581	12	34642579	0.346769	0.269549	0.294555
rs9668770	12	34646182	0.293484	0.215547	0.218994
rs9668881	12	34647152	0.276697	0.186336	0.201335
rs9738332	12	34660507	0.13837	0.117292	0.105886
rs9795625	12	34669018	0.152896	0.117292	0.123327
rs10876511	12	54272155	0.219597	0.172453	0.158516			Upstream of HOXC12 by 76558, Upstream of HOXC13 by 60420, Upstream of HOXC11 by 94754, Downstream of HOTAIR by 83936, Downstream of HOXC13-AS by 56956
rs2120992	12	54275125	0.154085	0.117292	0.123975			Upstream of HOXC12 by 73588, Upstream of HOXC13 by 57450, Upstream of HOXC11 by 91784, Downstream of HOTAIR by 80966, Downstream of HOXC13-AS by 53986
rs11171155	12	55294568	0.38351	0.366853	0.327288			Downstream of MUCL1 by 42394, Downstream of TESPA1 by 47518
rs2659641	12	58452866	0.98056	0.958429	0.987383
rs2958053	12	58456421	0.693812	0.592478	0.512517
rs3741598	12	69250548	0.14054	0.117292	0.108846	CPM	intronic	Downstream of MDM2 by 11224, Downstream of SLC35E3 by 90695, Upstream of LOC100130075 by 51274
rs10862945	12	85266717	0.248524	0.172453	0.172535	SLC6A15	intronic	Downstream of SLC6A15 by 7911
rs7955752	12	85272869	0.563091	0.412521	0.398816	SLC6A15	intronic	Downstream of SLC6A15 by 1759
rs10779145	12	85280349	0.704777	0.592478	0.518521	SLC6A15	intronic
rs10862946	12	85290844	0.305644	0.231965	0.23414	SLC6A15	intronic
rs1525542	12	85295167	0.287139	0.186336	0.212319	SLC6A15	intronic
rs7973283	12	85295776	0.213353	0.172453	0.15549	SLC6A15	intronic
rs9668684	12	85312886	0.24427	0.172453	0.170474			Downstream of TSPAN19 by 95207, Upstream of SLC6A15 by 6278
rs10862947	12	85315865	0.288533	0.186336	0.213786			Downstream of TSPAN19 by 92228, Upstream of SLC6A15 by 9257
rs10862948	12	85316421	0.398385	0.366853	0.339711			Downstream of TSPAN19 by 91672, Upstream of SLC6A15 by 9813
rs11116655	12	85320761	0.424757	0.366853	0.345367			Downstream of TSPAN19 by 87332, Upstream of SLC6A15 by 14153
rs59339302	12	85321205	0.450855	0.366853	0.350215			Downstream of TSPAN19 by 86888, Upstream of SLC6A15 by 14597
rs4761109	12	85326146	0.666343	0.592478	0.500796			Downstream of TSPAN19 by 81947, Upstream of SLC6A15 by 19538
rs10858776	12	89097928	0.409181	0.366853	0.342657
rs10777136	12	89098490	0.452755	0.366853	0.351228
rs1042503	12	103246700	0.108945	0.0825791	0.0657556	PAH	coding	Upstream of LINC00485 by 28523
rs2264807	12	103252387	0.48683	0.400953	0.369399	PAH	intronic	Upstream of ASCL1 by 99064, Upstream of LINC00485 by 34210
rs1088663	12	103252430	0.287005	0.186336	0.212178	PAH	intronic	Upstream of ASCL1 by 99021, Upstream of LINC00485 by 34253
rs10860932	12	103255621	0.283777	0.186336	0.208782	PAH	intronic	Upstream of ASCL1 by 95830, Upstream of LINC00485 by 37444
rs11534814	12	112398523	0.202145	0.172453	0.150058	TMEM116	intronic	Upstream of ERP29 by 52628, Downstream of MAPKAPK5 by 67295, Downstream of ADAM1A by 58817, Downstream of NAA25 by 65969, Downstream of MIR3657 by 76879
rs56204241	12	112403787	0.171668	0.153086	0.133566	TMEM116	intronic	Upstream of ERP29 by 47364, Downstream of MAPKAPK5 by 72559, Downstream of ADAM1A by 64081, Downstream of NAA25 by 60705, Downstream of MIR3657 by 71615
rs786444	12	124065416	0.112764	0.0890158	0.0709641			Upstream of DDX55 by 21255, Upstream of GTF2H3 by 52869, Upstream of TCTN2 by 90243, Upstream of TMED2 by 3659, Downstream of MIR3908 by 44335, Downstream of LOC101927415 by 196, Downstream of EIF2B1 by 40153, Upstream of RILPL1 by 47151
rs786425	12	124085502	0.438675	0.366853	0.347789	DDX55	5upstream	Upstream of DDX55 by 1169, Upstream of GTF2H3 by 32783, Upstream of TCTN2 by 70157, Downstream of TMED2 by 2814, Downstream of MIR3908 by 64421, Downstream of EIF2B1 by 20067, Upstream of RILPL1 by 67237, Upstream of LOC101927415 by 16628
rs7966867	12	124179417	0.20654	0.172453	0.152188	TCTN2	coding	Upstream of ATP6V0A2 by 17447, Upstream of DNAH10 by 67624, Downstream of DDX55 by 73935, Downstream of GTF2H3 by 32266, Downstream of TMED2 by 96729, Upstream of EIF2B1 by 61094
rs2346666	12	126671149	0.39115	0.366853	0.333669			Downstream of LOC101927464 by 82671
rs10847173	12	127001334	0.529157	0.412521	0.387399			Downstream of LOC100128554 by 44003
rs7134207	12	127004077	0.419939	0.366853	0.344529			Downstream of LOC100128554 by 46746
rs11058698	12	127007854	0.356153	0.269549	0.304441			Downstream of LOC100128554 by 50523
rs10744266	12	127007984	0.357957	0.269549	0.305948			Downstream of LOC100128554 by 50653
rs10744267	12	127008182	0.359647	0.269549	0.307359			Downstream of LOC100128554 by 50851
rs7315093	12	127010194	0.232363	0.172453	0.164703			Downstream of LOC100128554 by 52863
rs10734929	12	127033183	0.106937	0.0825791	0.063017			Downstream of LOC100128554 by 75852
rs4540906	12	131798264	0.178724	0.153086	0.137414			Upstream of LOC338797 by 33750
rs169075	13	22212253	0.534129	0.412521	0.38927			Upstream of FGF9 by 32961, Upstream of MICU2 by 33898
rs2147000	13	22599022	0.115056	0.0890158	0.0740895
rs4611304	13	22599181	0.115056	0.0890158	0.0740895
rs9511818	13	26058689	0.318233	0.263517	0.252635	ATP8A2	intronic
rs2057561	13	26059265	0.336175	0.263517	0.278992	ATP8A2	intronic
rs9581376	13	26104547	0.114638	0.0890158	0.0735206	ATP8A2	intronic
rs9581377	13	26104943	0.342929	0.269549	0.288914	ATP8A2	intronic
rs4383001	13	26110773	0.164086	0.153086	0.12943	ATP8A2	intronic
rs4432122	13	26112613	0.221102	0.172453	0.159246	ATP8A2	intronic
rs60959955	13	34839796	0.306091	0.231965	0.234796
rs9540333	13	34843164	0.151462	0.117292	0.122544
rs9571319	13	34843606	0.710889	0.592478	0.522824
rs12584484	13	34843895	0.705478	0.592478	0.519014
rs9540338	13	34844574	0.115154	0.0890158	0.0742236
rs9571321	13	34846376	0.558024	0.412521	0.397434
rs2322078	13	34849209	0.347659	0.269549	0.295863
rs1337965	13	34850703	0.165718	0.153086	0.13032
rs9634921	13	34851940	0.573729	0.412521	0.401719
rs1337966	13	34851980	0.188692	0.172453	0.142851
rs1337969	13	34853812	0.286378	0.186336	0.211519
rs1337970	13	34853871	0.286378	0.186336	0.211519
rs2874681	13	34854149	0.286378	0.186336	0.211519
rs12429132	13	34855580	0.883623	0.844727	0.820746
rs1337971	13	34856572	0.333608	0.263517	0.275222
rs9564220	13	34862511	0.170537	0.153086	0.132948
rs9571337	13	34867548	0.606241	0.412521	0.419489
rs57738391	13	34868024	0.607932	0.412521	0.42236
rs2322080	13	34868833	0.461476	0.400953	0.355879
rs57728970	13	34869365	0.417134	0.366853	0.344041
rs9571339	13	34869414	0.417134	0.366853	0.344041
rs9571340	13	34869462	0.573858	0.412521	0.401754
[truncated: 533 more rows]

## Sheet: YRI
rsid	chrom	position	P(sweep)	calibrated P(sweep)	calibrated_smoothed P(sweep)	gene	gene info	gene environment
rs6670693	1	1106112	0.719584	0.592478	0.528945	MIR429, JA715143	3downstream, 5upstream	Upstream of TTLL10 by 3173, Upstream of B3GALT6 by 61516, Downstream of MIR200B by 3534, Downstream of MIR200A by 2780, Downstream of MIR429 by 1645, Downstream of LINC01342 by 26678, Downstream of TNFRSF4 by 40593, Downstream of UBE2J2 by 83179, Downstream of FAM132A by 71713, Downstream of SDF4 by 46175, Downstream of TNFRSF18 by 32775, Upstream of C1orf159 by 54376, Upstream of RNF223 by 96425
rs12069845	1	67429773	0.538188	0.412521	0.390798	MIER1	intronic	Downstream of MIER1 by 15850, Downstream of SLC35D1 by 35241, Upstream of WDR78 by 39203
rs12090768	1	67440483	0.419721	0.366853	0.344491	MIER1	intronic	Downstream of MIER1 by 26560, Downstream of SLC35D1 by 24531, Upstream of WDR78 by 49913
rs12071769	1	67471247	0.431339	0.366853	0.346512	SLC35D1	intronic	Downstream of MIER1 by 16945, Downstream of C1orf141 by 86611, Upstream of WDR78 by 80677
rs2814778	1	159174683	0.963975	0.958429	0.976619	CADM3, DARC	3downstream, 5utr	Upstream of FCER1A by 84820, Upstream of ACKR1 by 365, Downstream of CADM3 by 1751, Upstream of CADM3-AS1 by 2471
rs55872368	1	159176856	0.227598	0.172453	0.162394	DARC	3downstream	Upstream of FCER1A by 82647, Downstream of ACKR1 by 566, Downstream of CADM3 by 3924, Upstream of CADM3-AS1 by 4644
rs3027066	1	159188230	0.106877	0.0825791	0.0629359			Upstream of FCER1A by 71273, Downstream of ACKR1 by 11940, Downstream of CADM3 by 15298, Downstream of OR10J3 by 95229, Upstream of CADM3-AS1 by 16018
rs6656586	1	159275015	0.32075	0.263517	0.256332	FCER1A	intronic	Downstream of ACKR1 by 98725, Downstream of OR10J3 by 8444
rs145444047	2	25027350	0.146974	0.117292	0.11762	CENPO	intronic	Downstream of NCOA1 by 33780, Downstream of ADCY3 by 14688, Upstream of PTRHD1 by 11099
rs13404633	2	76355639	0.131673	0.117292	0.0967523
rs10176101	2	76356511	0.201394	0.172453	0.149695
rs6725976	2	76357387	0.123115	0.117292	0.0850816
rs75411883	2	76359061	0.126489	0.117292	0.089682
rs143184704	2	76359756	0.217157	0.172453	0.157334
rs57018206	2	99084502	0.214518	0.172453	0.156055	INPP4A	intronic	Downstream of CNGA3 by 69438
rs6751708	2	185637683	0.260858	0.172453	0.184672	ZNF804A	intronic
rs11892820	2	185639506	0.330406	0.263517	0.270517	ZNF804A	intronic
rs11887478	2	185640703	0.293963	0.215547	0.219498	ZNF804A	intronic
rs6755385	2	185641962	0.175591	0.153086	0.135705	ZNF804A	intronic
rs11899942	2	185649447	0.18272	0.172453	0.139594	ZNF804A	intronic
rs57862775	2	185653275	0.118623	0.0890158	0.0789548	ZNF804A	intronic
rs73980321	2	185656839	0.109623	0.0825791	0.0666809	ZNF804A	intronic
rs79652320	2	185664402	0.135649	0.117292	0.102175	ZNF804A	intronic
rs6731662	2	185664433	0.135649	0.117292	0.102175	ZNF804A	intronic
rs72891129	3	46155591	0.180049	0.165828	0.138137			Downstream of CCR1 by 87608, Upstream of XCR1 by 86612
rs6798934	3	46156213	0.178113	0.153086	0.137081			Downstream of CCR1 by 86986, Upstream of XCR1 by 87234
rs6807662	3	50832341	0.243805	0.172453	0.170248	DOCK3	intronic
rs76492487	3	50834521	0.11365	0.0890158	0.0721726
rs2675798	3	50839252	0.159166	0.117292	0.126746	DOCK3	intronic
rs2675797	3	50839505	0.329942	0.263517	0.269836	DOCK3	intronic
rs57077411	3	50841867	0.119251	0.0890158	0.079811	DOCK3	intronic
rs2608994	3	50843862	0.172758	0.153086	0.13416	DOCK3	intronic
rs2675785	3	50851988	0.391224	0.366853	0.33373	DOCK3	intronic
rs9854588	3	50853881	0.281425	0.186336	0.206308	DOCK3	intronic
rs73833886	3	50856518	0.105175	0.0825791	0.0606148	DOCK3	intronic
rs58911362	3	50857708	0.106213	0.0825791	0.0620302	DOCK3	intronic
rs2459450	3	50858367	0.496624	0.400953	0.374622	DOCK3	intronic
rs74510365	3	50859352	0.112704	0.0890158	0.0708821	DOCK3	intronic
rs2675833	3	50862213	0.298999	0.215547	0.224796	DOCK3	intronic
rs76280679	3	50865096	0.135804	0.117292	0.102386	DOCK3	intronic
rs2085580	3	50866573	0.367999	0.269549	0.314334	DOCK3	intronic
rs56198179	3	50871018	0.134075	0.117292	0.100028	DOCK3	intronic
rs73833935	3	50872540	0.134631	0.117292	0.100786	DOCK3	intronic
rs2609014	3	50876803	0.563713	0.412521	0.398986	DOCK3	intronic
rs58827274	4	3666494	0.763539	0.592478	0.574842			Downstream of LINC00955 by 73782, Downstream of LOC100133461 by 8825
rs116444953	6	33103580	0.189265	0.172453	0.143164			Upstream of SLC39A7 by 65022, Upstream of RING1 by 72705, Upstream of MIR219A1 by 72031, Upstream of HSD17B8 by 68833, Downstream of HLA-DPB1 by 46107, Downstream of HLA-DPB2 by 6690, Downstream of COL11A2 by 26888, Downstream of RXRB by 57781, Upstream of HLA-DPA1 by 55025
rs6571117	6	96643002	0.230176	0.172453	0.163643	FUT9	intronic
rs9479655	6	153928151	0.441946	0.366853	0.348358
rs802566	7	145955883	0.33835	0.263517	0.282188	CNTNAP2	intronic
rs59766839	7	146005932	0.170331	0.153086	0.132836	CNTNAP2	intronic
rs16939633	8	50106628	0.901413	0.844727	0.842498
rs16939637	8	50109004	0.793542	0.592478	0.629096
rs10093983	8	50110246	0.300059	0.224374	0.225935
rs16905547	8	50111393	0.377266	0.310763	0.322073
rs1871534	8	145639681	0.862442	0.844727	0.797282	SLC39A4	5upstream	Upstream of MFSD3 by 94737, Upstream of KIFC2 by 52038, Upstream of PPP1R16A by 82427, Upstream of GPT by 89783, Upstream of LOC100287098 by 20869, Downstream of ADCK5 by 21228, Downstream of SLC52A2 by 54733, Downstream of VPS28 by 9302, Downstream of CYHR1 by 35633, Downstream of TONSL by 14481, Downstream of MIR6893 by 21252, Downstream of RECQL4 by 96985, Downstream of FOXH1 by 59433, Upstrea…
rs172447	9	4859106	0.541929	0.412521	0.392206	RCL1, AK021739	intronic, 5upstream	Downstream of MIR101-2 by 8731
rs17086622	9	86372293	0.342114	0.269549	0.287717	GKAP1	intronic	Downstream of KIF27 by 79321, Upstream of UBQLN1 by 49125
rs2789823	9	136769888	0.747258	0.592478	0.548428	VAV2	intronic
rs2486481	10	60002606	0.215731	0.172453	0.156643	IPMK	intronic	Upstream of UBE2D1 by 92132, Upstream of CISD1 by 26255
rs2993832	10	60002672	0.206756	0.172453	0.152293	IPMK	intronic	Upstream of UBE2D1 by 92066, Upstream of CISD1 by 26189
rs7396978	11	5435298	0.796641	0.592478	0.634701	HBG2, HBE1, OR51B5	non-coding intronic, intronic, intronic	Upstream of OR51Q1 by 8042, Upstream of OR51I2 by 39339, Upstream of OR52D1 by 74616, Downstream of OR51M1 by 23634, Downstream of OR51B6 by 61622, Downstream of UBQLN3 by 93231, Downstream of OR51I1 by 26473, Upstream of OR51B2 by 89716
rs7927064	11	123261385	0.127868	0.117292	0.0915627			Upstream of MIR4493 by 9165
rs76670201	14	46349475	0.116207	0.0890158	0.0756595
rs61983871	14	106201712	0.129367	0.117292	0.0936073	IGH@, DKFZp686O16217, IGHE, IGHG1, abParts	non-coding intronic, intronic, intronic, 3downstream, non-coding intronic	Downstream of MIR8071-2 by 95143, Downstream of MIR8071-1 by 95143, Upstream of ELK2AP by 62568
rs9926244	16	22945155	0.158732	0.117292	0.12651			Downstream of HS3ST2 by 17496
rs1847416	16	22945498	0.158732	0.117292	0.12651			Downstream of HS3ST2 by 17839
rs1847415	16	22945649	0.142246	0.117292	0.111172			Downstream of HS3ST2 by 17990
rs1847414	16	22945715	0.113472	0.0890158	0.0719304			Downstream of HS3ST2 by 18056
rs28435242	16	22946815	0.483264	0.400953	0.367497			Downstream of HS3ST2 by 19156
rs57753818	16	22947035	0.483264	0.400953	0.367497			Downstream of HS3ST2 by 19376
rs7206526	16	22948052	0.641338	0.464797	0.479107			Downstream of HS3ST2 by 20393
rs1532782	16	22950165	0.438109	0.366853	0.34769			Downstream of HS3ST2 by 22506
rs1532781	16	22950252	0.463781	0.400953	0.357108			Downstream of HS3ST2 by 22593
rs980096	16	22950918	0.850117	0.76258	0.783627			Downstream of HS3ST2 by 23259
rs9937941	16	22951023	0.835526	0.76258	0.742184			Downstream of HS3ST2 by 23364
rs9937944	16	22951034	0.690084	0.592478	0.510926			Downstream of HS3ST2 by 23375
rs7185143	16	22952042	0.845656	0.76258	0.7711			Downstream of HS3ST2 by 24383
rs6497613	16	22952199	0.845379	0.76258	0.770309			Downstream of HS3ST2 by 24540
rs8047033	16	22952652	0.755424	0.592478	0.560168			Downstream of HS3ST2 by 24993
rs1354384	16	22954944	0.163229	0.153086	0.128963			Downstream of HS3ST2 by 27285
rs1354383	16	22955171	0.362689	0.269549	0.3099			Downstream of HS3ST2 by 27512
rs13333842	16	22955642	0.364654	0.269549	0.311541			Downstream of HS3ST2 by 27983
rs13336212	16	22956726	0.233117	0.172453	0.165068			Downstream of HS3ST2 by 29067
rs6497614	16	22957866	0.220186	0.172453	0.158802			Downstream of HS3ST2 by 30207
rs2188337	16	22962074	0.648288	0.464797	0.490913			Downstream of HS3ST2 by 34415
rs16974808	16	22968425	0.548977	0.412521	0.39486			Downstream of HS3ST2 by 40766
rs9939268	16	22969619	0.116209	0.0890158	0.0756631			Downstream of HS3ST2 by 41960
rs1604799	16	22975671	0.142926	0.117292	0.112099			Downstream of HS3ST2 by 48012, Downstream of USP31 by 97056
rs8063811	16	22985318	0.205002	0.172453	0.151443			Downstream of HS3ST2 by 57659, Downstream of USP31 by 87409
rs7187135	16	22991370	0.455498	0.366853	0.352691			Downstream of HS3ST2 by 63711, Downstream of USP31 by 81357
rs7205183	16	22993910	0.3995	0.366853	0.340643			Downstream of HS3ST2 by 66251, Downstream of USP31 by 78817
rs11861900	16	22994833	0.306158	0.231965	0.234895			Downstream of HS3ST2 by 67174, Downstream of USP31 by 77894
rs11870416	17	3508731	0.296617	0.215547	0.22229	TRPV1	intronic	Upstream of EMC6 by 63285, Upstream of CTNS by 31030, Downstream of TAX1BP3 by 57455, Downstream of P2RX5 by 67790, Downstream of P2RX5-TAX1BP3 by 57455, Downstream of SHPK by 2824, Upstream of TRPV3 by 47442, Upstream of TRPV1 by 8395
rs59564730	17	3509338	0.116963	0.0890158	0.0766902	TRPV1	intronic	Upstream of EMC6 by 62678, Upstream of CTNS by 30423, Downstream of TAX1BP3 by 56848, Downstream of P2RX5 by 67183, Downstream of P2RX5-TAX1BP3 by 56848, Downstream of SHPK by 2217, Upstream of TRPV3 by 48049, Upstream of TRPV1 by 9002
rs3744683	17	3513462	0.185058	0.172453	0.140869	SHPK, TRPV1	3utr, 5upstream	Upstream of EMC6 by 58554, Upstream of CTNS by 26299, Downstream of TAX1BP3 by 52724, Downstream of P2RX5 by 63059, Downstream of P2RX5-TAX1BP3 by 52724, Upstream of TRPV3 by 52173, Upstream of TRPV1 by 757
rs8077973	17	3515433	0.482381	0.400953	0.367027	SHPK	intronic	Upstream of EMC6 by 56583, Upstream of CTNS by 24328, Downstream of TAX1BP3 by 50753, Downstream of P2RX5 by 61088, Downstream of P2RX5-TAX1BP3 by 50753, Upstream of TRPV3 by 54144, Upstream of TRPV1 by 2728
rs8082676	17	3515942	0.267684	0.172453	0.191853	SHPK	intronic	Upstream of EMC6 by 56074, Upstream of CTNS by 23819, Downstream of TAX1BP3 by 50244, Downstream of P2RX5 by 60579, Downstream of P2RX5-TAX1BP3 by 50244, Upstream of TRPV3 by 54653, Upstream of TRPV1 by 3237
rs113006549	17	3518096	0.136302	0.117292	0.103066	SHPK	intronic	Upstream of EMC6 by 53920, Upstream of CTNS by 21665, Downstream of TAX1BP3 by 48090, Downstream of P2RX5 by 58425, Downstream of P2RX5-TAX1BP3 by 48090, Downstream of ITGAE by 99822, Upstream of TRPV3 by 56807, Upstream of TRPV1 by 5391
rs59725028	17	3523668	0.308794	0.231965	0.238768	SHPK	intronic	Upstream of EMC6 by 48348, Upstream of CTNS by 16093, Downstream of TAX1BP3 by 42518, Downstream of P2RX5 by 52853, Downstream of P2RX5-TAX1BP3 by 42518, Downstream of ITGAE by 94250, Upstream of TRPV3 by 62379, Upstream of TRPV1 by 10963
rs57689633	17	3548199	0.25434	0.172453	0.177816	CTNS	intronic	Upstream of EMC6 by 23817, Upstream of GSG2 by 78997, Downstream of TAX1BP3 by 17987, Downstream of P2RX5 by 28322, Downstream of P2RX5-TAX1BP3 by 17987, Downstream of ITGAE by 69719, Upstream of TRPV3 by 86910, Upstream of SHPK by 8583, Upstream of TRPV1 by 35494
rs161356	17	3550408	0.408034	0.366853	0.342458	CTNS	intronic	Upstream of EMC6 by 21608, Upstream of GSG2 by 76788, Downstream of TAX1BP3 by 15778, Downstream of P2RX5 by 26113, Downstream of P2RX5-TAX1BP3 by 15778, Downstream of ITGAE by 67510, Upstream of TRPV3 by 89119, Upstream of SHPK by 10792, Upstream of TRPV1 by 37703
rs172691	17	3597062	0.168989	0.153086	0.132104	P2RX5-TAX1BP3, P2RX5	non-coding intronic, intronic	Upstream of GSG2 by 30134, Downstream of EMC6 by 24099, Downstream of CTNS by 30665, Downstream of ITGAE by 20856, Upstream of TAX1BP3 by 25089, Upstream of SHPK by 57446, Upstream of TRPV1 by 84357
rs160591	17	3597670	0.50395	0.400953	0.377909	P2RX5-TAX1BP3, P2RX5	non-coding intronic, intronic	Upstream of GSG2 by 29526, Downstream of EMC6 by 24707, Downstream of CTNS by 31273, Downstream of ITGAE by 20248, Upstream of TAX1BP3 by 25697, Upstream of SHPK by 58054, Upstream of TRPV1 by 84965
rs2737119	17	3608268	0.249341	0.172453	0.172931			Upstream of GSG2 by 18928, Downstream of EMC6 by 35305, Downstream of CTNS by 41871, Downstream of ITGAE by 9650, Upstream of TAX1BP3 by 36295, Upstream of P2RX5 by 8570, Upstream of P2RX5-TAX1BP3 by 8570, Upstream of SHPK by 68652, Upstream of TRPV1 by 95563
rs2737120	17	3608296	0.249308	0.172453	0.172915			Upstream of GSG2 by 18900, Downstream of EMC6 by 35333, Downstream of CTNS by 41899, Downstream of ITGAE by 9622, Upstream of TAX1BP3 by 36323, Upstream of P2RX5 by 8598, Upstream of P2RX5-TAX1BP3 by 8598, Upstream of SHPK by 68680, Upstream of TRPV1 by 95591
rs2737121	17	3608522	0.251487	0.172453	0.174815			Upstream of GSG2 by 18674, Downstream of EMC6 by 35559, Downstream of CTNS by 42125, Downstream of ITGAE by 9396, Upstream of TAX1BP3 by 36549, Upstream of P2RX5 by 8824, Upstream of P2RX5-TAX1BP3 by 8824, Upstream of SHPK by 68906, Upstream of TRPV1 by 95817
rs2567850	17	3610821	0.1643	0.153086	0.129547			Upstream of GSG2 by 16375, Downstream of EMC6 by 37858, Downstream of CTNS by 44424, Downstream of ITGAE by 7097, Downstream of C17orf85 by 99223, Upstream of TAX1BP3 by 38848, Upstream of P2RX5 by 11123, Upstream of P2RX5-TAX1BP3 by 11123, Upstream of SHPK by 71205, Upstream of TRPV1 by 98116
rs2737123	17	3612014	0.110079	0.0890158	0.0673019			Upstream of GSG2 by 15182, Downstream of EMC6 by 39051, Downstream of CTNS by 45617, Downstream of ITGAE by 5904, Downstream of C17orf85 by 98030, Upstream of TAX1BP3 by 40041, Upstream of P2RX5 by 12316, Upstream of P2RX5-TAX1BP3 by 12316, Upstream of SHPK by 72398, Upstream of TRPV1 by 99309
rs2737124	17	3612391	0.141378	0.117292	0.109988			Upstream of GSG2 by 14805, Downstream of EMC6 by 39428, Downstream of CTNS by 45994, Downstream of ITGAE by 5527, Downstream of C17orf85 by 97653, Upstream of TAX1BP3 by 40418, Upstream of P2RX5 by 12693, Upstream of P2RX5-TAX1BP3 by 12693, Upstream of SHPK by 72775, Upstream of TRPV1 by 99686
rs56003277	18	32940468	0.177099	0.153086	0.136528			Downstream of ZNF271P by 49738, Downstream of ZNF396 by 6192, Upstream of ZNF24 by 16042, Upstream of ZSCAN30 by 70259
rs73946573	18	32944676	0.11843	0.0890158	0.0786915	ZNF396	3downstream	Downstream of ZNF271P by 53946, Downstream of ZNF396 by 1984, Upstream of ZNF24 by 20250, Upstream of ZSCAN30 by 74467
rs73925542	19	29832199	0.105102	0.0825791	0.0605144	LOC284395	non-coding intronic
rs10408768	19	38760692	0.247464	0.172453	0.172021	SPINT2	intronic	Upstream of KCNK6 by 49791, Upstream of CATSPERG by 65750, Upstream of C19orf33 by 34111, Downstream of SIPA1L3 by 61680, Downstream of YIF1B by 33507, Upstream of DPF1 by 40338, Upstream of PPP1R14A by 13461
rs2798590	20	59985836	0.119564	0.0890158	0.0802387	CDH4	intronic	Upstream of CDH4 by 88640
rs6010955	20	62159173	0.371916	0.310763	0.317606	PTK6	3downstream	Upstream of C20orf195 by 25199, Downstream of PPDPF by 5649, Downstream of GMEB2 by 59781, Downstream of HELZ2 by 30265, Downstream of PTK6 by 602, Downstream of SRMS by 12103, Upstream of KCNQ2 by 55180, Upstream of EEF1A2 by 28505
rs186332	20	62159468	0.332644	0.263517	0.273806	PTK6	3downstream	Upstream of C20orf195 by 24904, Downstream of PPDPF by 5944, Downstream of GMEB2 by 59486, Downstream of HELZ2 by 29970, Downstream of PTK6 by 307, Downstream of SRMS by 11808, Upstream of KCNQ2 by 55475, Upstream of EEF1A2 by 28800
rs310644	20	62159504	0.203403	0.172453	0.150669	PTK6	3downstream	Upstream of C20orf195 by 24868, Downstream of PPDPF by 5980, Downstream of GMEB2 by 59450, Downstream of HELZ2 by 29934, Downstream of PTK6 by 271, Downstream of SRMS by 11772, Upstream of KCNQ2 by 55511, Upstream of EEF1A2 by 28836
rs374800	20	62161418	0.204588	0.172453	0.151243	PTK6	intronic	Upstream of C20orf195 by 22954, Downstream of PPDPF by 7894, Downstream of GMEB2 by 57536, Downstream of HELZ2 by 28020, Downstream of SRMS by 9858, Upstream of KCNQ2 by 57425, Upstream of EEF1A2 by 30750
rs6090449	20	62176133	0.104021	0.0825791	0.05904	SRMS	intronic	Upstream of C20orf195 by 8239, Downstream of PPDPF by 22609, Downstream of STMN3 by 94924, Downstream of GMEB2 by 42821, Downstream of HELZ2 by 13305, Upstream of KCNQ2 by 72140, Upstream of PTK6 by 7410, Upstream of EEF1A2 by 45465
rs2776132	21	25660644	0.135861	0.117292	0.102464			Downstream of LOC101927869 by 16218
rs13046972	21	25663401	0.183108	0.172453	0.139806			Downstream of LOC101927869 by 13461
rs13048076	21	25663478	0.129562	0.117292	0.0938739			Downstream of LOC101927869 by 13384
rs2849966	21	25670412	0.201714	0.172453	0.14985			Downstream of LOC101927869 by 6450
rs2572307	21	25672460	0.321788	0.263517	0.257856			Downstream of LOC101927869 by 4402
rs2830435	21	28092253	0.128202	0.117292	0.0920186
rs7286530	22	36280633	0.784003	0.592478	0.611848	RBFOX2	intronic	Upstream of RBFOX2 by 44003
rs2016708	22	36618953	0.195253	0.172453	0.14643			Upstream of APOL1 by 30163, Downstream of MYH9 by 58369, Downstream of APOL2 by 3301, Downstream of MIR6819 by 63939, Upstream of APOL3 by 56728, Upstream of APOL4 by 18074
rs10854687	22	36624419	0.288048	0.186336	0.213276	APOL2	intronic	Upstream of APOL1 by 24697, Downstream of MYH9 by 52903, Downstream of MIR6819 by 58473, Upstream of APOL3 by 62194, Upstream of APOL4 by 23540
rs1001293	22	36630949	0.391865	0.366853	0.334266	APOL2	intronic	Upstream of APOL1 by 18167, Downstream of MYH9 by 46373, Downstream of MIR6819 by 51943, Upstream of APOL3 by 68724, Upstream of APOL4 by 30070
rs28697951	22	36660975	0.189664	0.172453	0.143381	APOL1	intronic	Downstream of MYH9 by 16347, Downstream of MIR6819 by 21917, Upstream of APOL3 by 98750, Upstream of APOL4 by 60096, Upstream of APOL2 by 24975
