# Supplementary material for: Localization of adaptive variants in human genomes using averaged one-dependence estimation
Source: Nat Commun. 2018 Feb 19;9:703. doi: 10.1038/s41467-018-03100-7 (PMC5818606; doi:10.1038/s41467-018-03100-7)
Supplement: Supplementary file 5 — Supplementary Data 2 [file 41467_2018_3100_MOESM5_ESM.xlsx]

## Sheet: CEU
Gene	#Hits	Highest AODE	Confirmation	RSIDs	Papers
DARS	61	1	confirmed	23731540, 23415221, 19424418, 18246066, 17943122, 16251466	Liu et al. 2013	Grossman et al. 2013	Higasa et al. 2009	Barreiro et al. 2008	International HapMap Consortium et al. 2007
ZRANB3	98	0.999999	confirmed	20056855, 19424418, 18246066, 17943131, 17943122, 16251466	Grossman et al. 2010	Higasa et al. 2009	Sabeti et al. 2007	International HapMap Consortium et al. 2007	Barreiro et al. 2008	Nielsen et al. 2005
MCM6	18	0.999998	confirmed	23731540, 23415221, 20056855, 19424418, 19034520, 18246066, 17943122, 16251466	Liu et al. 2013	Grossman et al. 2013	Grossman et al. 2010	Barreiro et al. 2008	International HapMap Consortium et al. 2007	Nielsen et al. 2005	Higasa et al. 2009
LOC100129961	22	0.999971	confirmed	19424418	Higasa et al. 2009
CCNT2	8	0.999966	confirmed	19424418, 17943122	Higasa et al. 2009	International HapMap Consortium et al. 2007
TMEM163	10	0.999953	confirmed	19424418, 17943122	Higasa et al. 2009	International HapMap Consortium et al. 2007
R3HDM1	12	0.999921	confirmed	23731540, 23415221, 20056855, 19424418, 18667002, 18246066, 17943131, 17943122	Liu et al. 2013	Grossman et al. 2013	Grossman et al. 2010	Higasa et al. 2009	Johansson and Gyllensten 2008 [as RDHDM]	Barreiro et al. 2008	Sabeti et al. 2007	International HapMap Consortium et al. 2007
ACMSD	12	0.999875	confirmed	19424418, 17943122	Higasa et al. 2009	International HapMap Consortium et al. 2007
RAB3GAP1	11	0.999864	confirmed	19424418, 18246066, 17943131, 17943122	Higasa et al. 2009	Barreiro et al. 2008	Sabeti et al. 2007	International HapMap Consortium et al. 2007
SLC24A5	7	0.998726	confirmed	23731540, 23555287, 23415221, 21901107, 20416085, 20056855, 19424418, 19297406, 18667002, 18246066, 17943131, 17542651, 16987881, 16977434, 16757656, 16357253	Liu et al. 2013	Grossman et al. 2013	Mizuno et al. 2010	Grossman et al. 2010	Higasa et al. 2009	Johansson and Gyllensten 2008	Barreiro et al. 2008	Sabeti et al. 2007	Williamson et al. 2007	Voight et al. 2006
AK021664	1	0.998726	confirmed	23731540	Liu et al. 2013
CTXN2	7	0.99506	confirmed	23731540, 20056855	Liu et al. 2013	Grossman et al. 2010
SLC12A1	11	0.99506	confirmed	23731540, 23415221, 20416085, 19424418, 19424418, 18667002, 17943131, 17356696	Liu et al. 2013	Grossman et al. 2013	Mizuno et al. 2010	Higasa et al. 2009	Johansson and Gyllensten 2008	Sabeti et al. 2007	Kimura et al. 2007
MYEF2	8	0.993268	confirmed	23731540, 23415221, 20416085, 20056855, 19424418, 19424418, 18667002, 18246066, 17943131, 17356696, 17356696	Liu et al. 2013	Grossman et al. 2013	Mizuno et al. 2010	Grossman et al. 2010	Higasa et al. 2009	Johansson and Gyllensten 2008	Barreiro et al. 2008	Sabeti et al. 2007	Kimura et al. 2007
ZMYM6	14	0.993181	confirmed	23731540, 23415221, 20056855, 18320033, 17943131, 17943122	Liu et al. 2013	Grossman et al. 2013	Grossman et al. 2010	Sabeti et al. 2007	International HapMap Consortium et al. 2007	Oleksyk et al. 2008 [as ZNF258]
HERC2	7	0.98752	confirmed	23555287, 23415221, 21901107, 20416085, 20056855, 18246066, 17943131, 16825663	Beleza et al. 2013	Grossman et al. 2013	Mizuno et al. 2010	Grossman et al. 2010	Barreiro et al. 2008	Sabeti et al. 2007	Kelley et al. 2006
GPATCH1	6	0.982655	confirmed	23415221, 18246066	Grossman et al. 2013	Barreiro et al. 2008 [as GPATC1]
TFDP1	5	0.979084
IPMK	4	0.960206
MAP3K19	2	0.908658
PPP2R5E	8	0.90061	confirmed	12466284	Akey et al. 2002
RGS9	4	0.814473	confirmed	23731540, 20416085, 19844263	Liu et al. 2013	Mizuno et al. 2010	Lappalainen et al. 2010
KCNH7	2	0.734275	confirmed	23415221, 20416085, 18320033, 16251466, 16251465	Grossman et al. 2013	Mizuno et al. 2010	Nielsen et al. 2005	Oleksyk et al. 2008	Carlson et al. 2005
OTUD7A	3	0.726651	confirmed	16371466	Wang et al. 2006 [as C15orf16]
EPN2	7	0.699388	confirmed	18246066	Barreiro et al. 2008
APPBP2	2	0.652088	confirmed	22457636, 18320033, 18246066, 17542651	Barreiro et al. 2008	Williamson et al. 2007	Oleksyk et al. 2008	Li et al. 2012
BNC2	27	0.613468	confirmed	23415221, 20056855, 19844263, 18667002, 18246066, 16987881	Grossman et al. 2013	Grossman et al. 2010	Johansson and Gyllensten 2008	Barreiro et al. 2008	Lappalainen et al. 2010 (unconfirmed)
LCT	1	0.51666	confirmed	23731540, 23415221, 21901107, 20056855, 19424418, 18667002, 17943131, 17943131, 17943122, 16494531, 16255080, 16251466, 15114531, 15114531	Liu et al. 2013	Grossman et al. 2013	Grossman et al. 2010	Higasa et al. 2009	Johansson and Gyllensten 2008	Sabeti et al. 2007	International HapMap Consortium et al. 2007	Voight et al. 2006	International HapMap Consortium 2005	Nielsen et al. 2005
PRC1	6	0.439774	confirmed	18246066	Barreiro et al. 2008
PRC1-AS1	6	0.439774
TACR1	1	0.396818
POU2F3	2	0.396514	confirmed	23415221, 20416085, 19424418, 18246066, 17943122	Grossman et al. 2013	Mizuno et al. 2010	Higasa et al. 2009	Barreiro et al. 2008	International HapMap Consortium et al. 2007
ARL15	1	0.378791
PRDM16	2	0.370646	confirmed	20416085, 18246066	Mizuno et al. 2010	Barreiro et al. 2008
TTC39C	2	0.3702
MIR128-1	1	0.305457	confirmed	23415221	Grossman et al. 2013
LUC7L2	15	0.289866
C7orf55-LUC7L2	15	0.289866
DUT	1	0.283595	confirmed	23415221, 19424418, 19424418, 18246066, 17943131	Grossman et al. 2013	Higasa et al. 2009	Barreiro et al. 2008	Sabeti et al. 2007
BCAS3	3	0.279101	confirmed	23731540, 23415221, 18320033, 18246066, 17943131, 17542651	Liu et al. 2013	Grossman et al. 2013	Barreiro et al. 2008	Sabeti et al. 2007	Williamson et al. 2007	Oleksyk et al. 2008
RNF219-AS1	1	0.27839
CYP4Z1	1	0.267415
LIMCH1	2	0.238797	confirmed	20416085, 19424418, 18246066	Mizuno et al. 2010
SLC45A2	2	0.238529	confirmed	23555287, 23415221, 22133426, 21901107, +17943131, 19297406, 18246066, 17233754, 16987881	Grossman et al. 2013	Barreiro et al. 2008
NRXN1	1	0.230784
CUX2	1	0.222159	confirmed	23415221, 18246066	Grossman et al. 2013	Barreiro et al. 2008 [as CUTL2]	International HapMap Consortium [as CUTL2]
PPM1L	1	0.221766
LINC00478	2	0.209641	confirmed	20416085, 18246066	Mizuno et al. 2010 [As C21orf34]	Barreiro et al. 2008 [as C21orf34]
DGKB	3	0.186793
EPN2-IT1	2	0.179147
ADAMTS12	1	0.178158
EIF3H	2	0.177518	confirmed	23415221, 20056855	Grossman et al. 2013	Grossman et al. 2010
UBXN4	2	0.164555	confirmed	23731540, 23415221, 20056855, 18667002	Liu et al. 2013	Grossman et al. 2013	Grossman et al. 2010	Johansson and Gyllensten 2008 [as UBXD2]
ALG12	1	0.162439	confirmed	22731960	Dall'Olio et al. 2012
ACAD11	1	0.155843
NPHP3-ACAD11	1	0.155843
HECTD4	1	0.152753
GOLIM4	1	0.152267
UTRN	2	0.152032	confirmed	23415221, 20056855, 19844263, 17579516	Grossman et al. 2013	Grossman et al. 2010	Lappalainen et al. 2010	Tang et al. 2007
CLVS1	2	0.141745	confirmed	16845142	Zhang et al. 2006 [as NM_173519]
FAM49A	2	0.134218	confirmed	18246066	Barreiro et al. 2008
ARHGAP26	3	0.133744	confirmed	23731540, 23415221, 20416085, 19844263, 19424418, 19424418, 18667002, 18320033	Liu et al. 2013	Grossman et al. 2013	Mizuno et al. 2010	Lappalainen et al. 2010	Higasa et al. 2009	Johansson and Gyllensten 2008	Oleksyk et al. 2008
AK096219	1	0.133719
SLC22A23	2	0.133719	confirmed	20416085, 18320033	Mizuno et al. 2010	Oleksyk et al. 2008 [as C6orf85]
AX746991	1	0.133719
MICU1	1	0.126484
MIR1256	1	0.126484
HAO1	1	0.123765	confirmed	23731540, 18246066	Liu et al. 2013	Barreiro et al. 2008
PVRL3	1	0.120894	confirmed	23731540	Liu et al. 2013
INPP4B	1	0.114835	confirmed	23731540, 19424418	Liu et al. 2013
SLC26A5	1	0.113172	confirmed	23415221, 20056855	Grossman et al. 2013	Grossman et al. 2010
SNRPC	1	0.101162
Confirmed:	Unconfirmed:	CMS:
47	25	25
50% cutoff:
Confirmed:	Unconfirmed:	CMS:
25	3	14

## Sheet: CHB+JPT
Gene	#Hits	Highest AODE	Confirmation	RSIDs	Papers
RANBP2	20	0.999997	confirmed	20056855, 17943131, 17943122, 17579516, 16825663, 16251465	Grossman et al. 2010	Sabeti et al. 2007	International HapMap consortium et al. 2007	Tang et al. 2007	Kelley et al. 2006	Carlson et al. 2005
TFDP1	6	0.999993
PCDH15	49	0.998879	confirmed	23731540, 23415221, 20461112, 20056855, 17943131, 17943122, 17542651	Liu et al. 2013	Williamson et al. 2007	Grossman et al. 2010	Sabeti et al. 2007	International HapMap consortium et al. 2007	Grossman et al. 2013	Barreiro et al. 2008
CCDC138	1	0.995701	confirmed	20056855	Grossman et al. 2010
GPR158	31	0.994245	confirmed	18246066	Barreiro et al. 2008
XKR6	29	0.99239	confirmed	23731540, 18667002	Liu et al. 2013	Johansson and Gyllensten 2008	Barreiro et al. 2008	de Magalhães and Matsuda 2012
C8orf15	4	0.989366	confirmed	23731540, 23731540, 20086244, 17579516	Liu et al. 2013	Chen et al. 2010	Tang et al. 2007
ADAM17	17	0.986766	confirmed	23731540, 22457636, 17356696	Liu et al. 2013	Li et al. 2012	Kimura et al. 2007
PLEKHF2	3	0.986162	confirmed	18246066	Barreiro et al. 2008
EPHB1	6	0.973053	confirmed	23415221, 21792231, 20086244, 18667002, 18246066	Grossman et al. 2013	Suo et al. 2012	Chen et al. 2010	Johansson and Gyllensten 2008	Barreiro et al. 2008
LIMS1	5	0.949406	confirmed	23731540, 23415221, 20461112, 20056855, 18246066, 17943131, 17943122, 16251465	Liu et al. 2013	Grossman et al. 2013	Zhong et al. 2010	Grossman et al. 2010	Barreiro et al. 2008	Sabeti et al. 2007	International HapMap Consortium 2007	Carlson et al. 2005
EDAR	12	0.942502	confirmed	23848512, 23415221, 23071458, 20056855, 17943131, 17943122, 17579516, 17542651, 16825663, 16251465	Williamson et al. 2007	Grossman et al. 2010	International HapMap consortium et al. 2007	Tang et al. 2007	Kelley et al. 2006	Carlson et al. 2005	Hider et al. 2013	Grossman et al. 2013	Barreiro et al. 2008	Akey et al. 2002
BCAS3	29	0.932807	confirmed	23731540, 23415221, 20056855, 17943122, 17542651	Liu et al. 2013	Williamson et al. 2007	Grossman et al. 2010	International HapMap consortium et al. 2007	Grossman et al. 2013	Barreiro et al. 2008
EXOC6B	22	0.932443	confirmed	23731540, 23415221	Liu et al. 2013	Grossman et al. 2013	Barreiro et al. 2008 [as SEC15L2]	de Magalhães and Matsuda 2012
SPIN1	1	0.919752	confirmed	18246066	Barreiro et al. 2008 [as SPIN]
SSBP2	3	0.917812
RNU5E-1	2	0.917812
APPBP2	4	0.888911	confirmed	23731540, 22457636, 17542651	Liu et al. 2013	Li et al. 2012	Williamson et al. 2007	Barreiro et al. 2008
FLJ46481	14	0.855363	confirmed	17542651	Williamson et al. 2007
BBX	6	0.848114	confirmed	23731540, 20086244, 20056855, 18246066, 17943131	Liu et al. 2013	Chen et al. 2010	Grossman et al. 2010	Barreiro et al. 2008	Sabeti et al. 2007
ARHGEF12	2	0.846813
FAM35A	4	0.846724
HEATR6	1	0.841914
PLEKHH2	1	0.827711	confirmed	23731540	Liu et al. 2013
LOC728819	1	0.827711
ZNF609	3	0.810106	confirmed	23731540, 23731540, 20056855, 18246066	Liu et al. 2013	Grossman et al. 2010	Barreiro et al. 2008
DNAL1	6	0.794669
PPFIA1	1	0.790755	confirmed	16825663	Kelley et al. 2006
ZNF670-ZNF695	14	0.78291
GAB1	4	0.765688	confirmed	23731540, 23731540, 23415221	Liu et al. 2013	Grossman et al. 2013
FOXP1	2	0.764986	confirmed	23415221, 18246066	Grossman et al. 2013	Barreiro et al. 2008
LOC100505474	1	0.760763
STXBP5L	1	0.744186
C8orf12	8	0.734434	confirmed	17579516	Tang et al. 2007
SMC6	5	0.733961	confirmed	23731540, 23731540, 21304558, 18667002, 18246066	Liu et al. 2013	Cai et al. 2011	Johansson and Gyllensten 2008 [as SMC6L1]	Barreiro et al. 2008 [as SMC6L1]
BACE2	2	0.730055	confirmed		Barreiro et al. 2008
MIRLET7BHG	4	0.719696
XYLT1	5	0.711747	confirmed	23731540, 23415221, 22482808, 22457636, 22457636, 18317811, 17943122	Liu et al. 2013	Grossman et al. 2013	Li et al. 2012	International HapMap Consortium 2007
PRSS53	2	0.707075	confirmed	18246066	Barreiro et al. 2008 [as POL3S]
SLC6A15	4	0.704777	confirmed	16825663	Kelley et al. 2006	Barreiro et al. 2008
FAM167A	8	0.684694
ST6GALNAC3	2	0.680067	confirmed	17943122	International HapMap consortium et al. 2007	Barreiro et al. 2008
TERF1	1	0.671241
KLHL24	2	0.671238
LOC728342	1	0.666579
FAM174A	1	0.664869
STX8	1	0.6626
TTLL4	1	0.656678	confirmed	23731540, 23731540	Liu et al. 2013
HADHA	1	0.654268
BRE	2	0.643779
LOC100188947	1	0.639096
CDH7	4	0.636937	confirmed		Barreiro et al. 2008
BPIFB4	1	0.635606
Mir_652	1	0.635606
BC044609	1	0.624712
HINT3	1	0.621737
PRH1-PRR4	2	0.614883
PRB4	2	0.614883
LINC00208	2	0.612105	confirmed	18246066	Barreiro et al. 2008 [as c8orf14]
ZNF670	5	0.610836
TRUB1	4	0.606284	confirmed	16825663	Kelley et al. 2006
U6	2	0.606284
GOLIM4	2	0.597813	confirmed	23415221	Grossman et al. 2013
EGFR	3	0.590921	confirmed	23848512, 18246066, 17233754, 12466284	Hider et al. 2013	Barreiro et al. 2008	Lao et al. 2007	Akey et al. 2002
SLC30A9	3	0.590238	confirmed	23731540, 23731540, 23415221, 20086244, 20056855, 18246066, 18246066, 17943131, 17943122, 17542651, 16825663, 16251465	Liu et al. 2013	Grossman et al. 2013	Chen et al. 2010	Grossman et al. 2010	Barreiro et al. 2008	Sabeti et al. 2007	International HapMap Consortium 2007	Williamson et al. 2007	Kelley et al. 2006	Carlson et al. 2005
DNAJC5B	6	0.584417	confirmed	18246066, 18246066, 17542651, 17542651	Barreiro et al. 2008	Williamson et al. 2007
NTM	1	0.575756	confirmed	23415221, 20056855	Grossman et al. 2013	Grossman et al. 2010
ZNF804B	8	0.575687
SSH2	2	0.553468
SNURF-SNRPN	3	0.537554
KIRREL3	2	0.536698	confirmed	18246066	Barreiro et al. 2008
KIAA1217	1	0.533974
YWHAQ	11	0.533721	confirmed	23731540, 23731540, 20056855, 17943122	Liu et al. 2013	Grossman et al. 2010	International HapMap Consortium 2007
GPRC5A	1	0.532146
LINC00478	9	0.531941	confirmed		Barreiro et al. 2008 [as C21orf34]
RERE	1	0.529802	confirmed	18246066	Barreiro et al. 2008
DYSF	4	0.519151
IQCB1	2	0.517287
abParts	2	0.514495
SULT1C2P1	2	0.506952	confirmed	23415221	Grossman et al. 2013
ASXL2	1	0.506814	confirmed	23731540	Liu et al. 2013
TRPM1	3	0.503864	confirmed	23415221, 22482808, 20056855, 17542651, 17542651, 15201398	Grossman et al. 2013	Grossman et al. 2010	Williamson et al. 2007	Storz et al. 2004
SLC37A1	3	0.496319
VRK1	1	0.491688	confirmed	18246066	Barreiro et al. 2008
CELSR1	4	0.491415	confirmed	23731540, 23731540, 20086244, 18246066, 17943131	Liu et al. 2013	Chen et al. 2010	Barreiro et al. 2008	Sabeti et al. 2007
PAH	2	0.48683	confirmed	21803767	Waldman et al. 2011
HERC1	1	0.472994	confirmed	23731540, 23731540, 23415221, 21803767, 21304558, 20056855, 18246066, 17943131, 17943131, 17579516, 17542651, 16825663, 16251465	Liu et al. 2013	Grossman et al. 2013	Waldman et al. 2011	Cai et al. 2011	Grossman et al. 2010	Barreiro et al. 2008	Sabeti et al. 2007	Tang et al. 2007	Williamson et al. 2007	Kelley et al. 2006	Carlson et al. 2005
FHIT	2	0.465585	confirmed	18667002, 18246066	Johansson and Gyllensten 2008	Barreiro et al. 2008
C2CD5	2	0.457206
RNF216	1	0.456077
FAM210B	1	0.455049
SYT3	1	0.450751
VKORC1	1	0.44673	confirmed	16251465	Carlson et al. 2005
ZNF695	4	0.443463	confirmed		Barreiro et al. 2008
SORCS3	1	0.443116	confirmed	23731540, 23415221	Liu et al. 2013	Grossman et al. 2013	Barreiro et al. 2008
DDX55	1	0.438675	confirmed	23731540, 23731540, 18246066	Liu et al. 2013	Barreiro et al. 2008
FLJ38668	1	0.432437	confirmed	17943131, 17943122	Sabeti et al. 2007	International HapMap Consortium 2007
APBB2	1	0.429303
KLK4	2	0.426273
LOC100507602	1	0.425503
LOC284757	1	0.425188
CTNNA3	1	0.423722	confirmed	18246066	Barreiro et al. 2008
PRKAG3	2	0.421467	confirmed	23731540	Liu et al. 2013	Barreiro et al. 2008
PTK6	1	0.418349
DSG1	1	0.413211
BLK	1	0.409947	confirmed	23415221, 17579516	Tang et al. 2007	Grossman et al. 2013	Barreiro et al. 2008
LYST	2	0.40884	confirmed	16987881	McEvoy et al. 2006
MIR1537	1	0.405311
2016-03-06	1	0.396625
TRAPPC9	1	0.394557
BC037850	1	0.394326
LOC100288637	1	0.389374
CUX1	1	0.386914	confirmed	18246066	Barreiro et al. 2008 [as CUTL1]
AK126307	2	0.38624
LAMA2	2	0.385754	confirmed	23731540	Liu et al. 2013	Barreiro et al. 2008
SCN4A	2	0.384612
RAB10	1	0.378481
GALNT14	1	0.371246	confirmed	19091723	Kudaravalli et al. 2009
USP3	1	0.370071	confirmed	23731540, 23731540, 23731540, 23731540, 23731540, 23731540, 21304558, 18246066, 18246066, 17943122, 16825663, 16371466, 16251465	Liu et al. 2013	Cai et al. 2011	Barreiro et al. 2008	Carlson et al. 2005
KCNN3	1	0.360661	confirmed	23731540	Liu et al. 2013	Barreiro et al. 2008
NFATC3	1	0.355987	confirmed	16825663	Kelley et al. 2006
C5orf34	1	0.349311
ADAMTS6	2	0.349081	confirmed	23415221, 20056855	Grossman et al. 2010	Grossman et al. 2013
KAT8	2	0.344923
CRX	1	0.344757
CUEDC1	1	0.343275	confirmed	23731540, 17943131	Liu et al. 2013	Sabeti et al. 2007	Barreiro et al. 2008
ROR1	2	0.343155	confirmed	23731540, 23731540, 18246066	Liu et al. 2013	Barreiro et al. 2008
ATP8A2	3	0.342929	confirmed	18667002	Johansson and Gyllensten 2008
LOC100507053	1	0.341031
TAF4B	2	0.338933	confirmed	19091723	Kudaravalli et al. 2009
MYT1	1	0.327196
MTFR2	1	0.319324
GABRB3	1	0.310208	confirmed	18246066, 12466284	Barreiro et al. 2008	Akey et al. 2002
LRRC59	1	0.307413
SORCS1	2	0.304682	confirmed		Barreiro et al. 2008
ARHGAP24	3	0.304295
COPB2	1	0.304153	confirmed	23731540, 23415221, 20056855	Liu et al. 2013	Grossman et al. 2013	Grossman et al. 2010
SP100	1	0.30027
SULT1C4	1	0.300061	confirmed	23731540, 23415221	Liu et al. 2013	Grossman et al. 2013
OCA2	1	0.293089	confirmed	23848512, 17542651, 16977434	Williamson et al. 2007	Hider et al. 2013	Myles et al. 2007 (unconfirmed)	Barreiro et al. 2008
PRPF18	1	0.292958
FRMD4A	1	0.292958
AK311257	1	0.288298
Confirmed:	Unconfirmed:	CMS:
75	68	25
50% Cutoff:
Confirmed:	Unconfirmed:	CMS:
45	37	19

## Sheet: YRI
Gene	#Hits	Highest AODE	Confirmation	RSIDs	Papers
CADM3	1	0.963975	confirmed		Grossman et al. 2013	de Magalh‹es and Matsuda 2011
DARC	2	0.963975	confirmed		Grossman et al. 2013
SLC39A4	1	0.862442	confirmed	18246066, 18246066	Barreiro et al. 2008
HBG2	1	0.796641	confirmed	23731540	Liu et al. 2013
HBE1	1	0.796641	confirmed	23731540	Liu et al. 2013
OR51B5	1	0.796641	confirmed	23731540, 23415221	Liu et al. 2013	Grossman et al. 2013
RBFOX2	1	0.784003
VAV2	1	0.747258	confirmed	18246066, 18246066	Barreiro et al. 2008
MIR429	1	0.719584
JA715143	1	0.719584
DOCK3	17	0.563713	confirmed	19424418, 18320033	Higasa et al. 2009
RCL1	1	0.541929
AK021739	1	0.541929
MIER1	2	0.538188
P2RX5-TAX1BP3	2	0.50395
P2RX5	2	0.50395	confirmed	20416085, 19424418	Mizuno et al. 2010
SHPK	5	0.482381	confirmed	23415221, 19091723, 18246066	Grossman et al. 2013	Kudaravalli et al. 2009 [as CARKL]	Barreiro et al. 2008 [as CARKL]
SLC35D1	1	0.431339	confirmed	17542651	Williamson et al. 2007
CTNS	2	0.408034	confirmed	23415221, 19424418	Grossman et al. 2013	Higasa et al. 2009
APOL2	2	0.391865	confirmed	20416085, 20056855, 18246066, 17943122, 16825663	Mizuno et al. 2010	Grossman et al. 2010	Barreiro et al. 2008	International HapMap Consortium et al. 2007	Kelley et al. 2006
PTK6	4	0.371916
GKAP1	1	0.342114
CNTNAP2	2	0.33835	confirmed	23602712, 18246066	Ayub et al. 2013	Barreiro et al. 2008
ZNF804A	9	0.330406
FCER1A	1	0.32075
TRPV1	3	0.296617	confirmed	23415221, 20416085, 19424418, 18246066	Grossman et al. 2013	Mizuno et al. 2010	Higasa et al. 2009	Barreiro et al. 2008
SPINT2	1	0.247464	confirmed	23415221, 19091723, 17943122	Grossman et al. 2013	Kudaravalli et al. 2009	International HapMap Consortium et al. 2007
FUT9	1	0.230176
IPMK	2	0.215731
INPP4A	1	0.214518
APOL1	1	0.189664	confirmed	23768513, 20416085, 17943122	Ko et al. 2013	Mizuno et al. 2010	International HapMap Consortium et al. 2007
CENPO	1	0.146974	confirmed	23415221, 20056855	Grossman et al. 2013	Grossman et al. 2010
IGH@	1	0.129367
DKFZp686O16217	1	0.129367
IGHE	1	0.129367
IGHG1	1	0.129367	confirmed	17943122	International HapMap Consortium et al. 2007
abParts	1	0.129367
CDH4	1	0.119564	confirmed	18246066	Barreiro et al. 2008
ZNF396	1	0.11843
LOC284395	1	0.105102
SRMS	1	0.104021	confirmed	18246066	Barreiro et al. 2008
Confirmed:	Unconfirmed:	CMS:
21	20	8
50% Cutoff:
Confirmed:	Unconfirmed:	CMS:
9	7	3

## Sheet: Papers
Papers	Summary		# in CEU	# in CHBJPT	# in YRI	Total #
Akey JM, Zhang G, Zhang K, Jin L, Shriver MD. (2002) Interrogating a high-density SNP map for signatures of natural selection.	Calculated Fst and identified candidate genes.	Akey et al. 2002	1	3	0	4
Ayub Q, Yngvadottir B, Chen Y, Xue Y, Hu M, Vernes SC, Fisher SE, Tyler-Smith C. (2013) FOXP2 targets show evidence of positive selection in European populations.	Developed an algorithm that systematically generates matched lists of control genes from the Ensembl database, collates summary statistics for three frequency-spectrum-based neutrality tests from the low-coverage resequencing data of the 1000 Genomes Project, and determines whether these statistics are significantly different between the given gene targets and the set of controls.	Ayub et al. 2013	0	0	1	1
Barreiro LB, Laval G, Quach H, Patin E, Quintana-Murci L (2008). Natural selection has driven population differentiation in modern humans.	Analyzed the degree of population differentiation using Fst.	Barreiro et al. 2008	22	46	8	76
Beleza S, Johnson NA, Candille SI, Absher DM, Coram MA, Lopes J, Campos J, Araujo II, Anderson TM, Vilhjalmsson BJ, Nordbord M, Correia E Silva A, Shriver MD, Rocha J, Barsh GS, Tang H. (2013) Genetic architecture of skin and eye color in an African-European admixed population.	Studied pigmentary variation in individuals from Cape Verde, where extinsive West African/European admixture has given rise to a broad range in trait values and genomic ancestry proportions.	Beleza et al. 2013	1	0	0	1
Cai Z, Camp NJ, Cannon-Albright L, Thomas A (2011). Identification of regions of positive selection using Shared Genomic Segment analysis.	Used a method based on detecting heterozygous sharing across all individuals within a population to identify regions of sharing with at least one allele in common.	Cai et al. 2011	0	3	0	3
Carlson CS, Thomas DJ, Eberle MA, Swanson JE, Livingston RJ, Rieder MJ, Nickerson DA. (2005) Genomic regions exhibiting positive selection identified from dense genotype data.	Used a sliding window analysis of Tajima's D across the human genome to identify regions putatively subject to storng, recent, selective sweeps.	Carlson et al. 2005	1	7	0	8
Chen H, Patterson N, Reich D. (2010) Population differentiation as a test for selective sweeps.	Present a likelihood method for detecting selective sweeps that involves jointly modeling the multilocus allele frequency differentiation between two populations.	Chen et al. 2010	0	5	0	5
Dall'Olio GM, Laayouni H, Luisi P, Sikora M, Montanucci L, Bertranpetit J. (2012) Distribution of events of positive selection and population differentiation in a metabolic pathway: the case of asparagine N-glycosylation.	Analyzed the nucleotide variability of the genes of the Asparagine N-Glycosylation pathway in human populations, identifying which genes show greater population differentiation and which genes show signatures of recent positive selection.	Dall'Olio et al. 2012	1	0	0	1
de Magalhães JP, Matsuda A (2012). Genome-wide patterns of genetic distances reveal candidate Loci contributing to human population-specific traits.	Method to detect genes and biological processes in which populations most differ by calculating the genetic distance between modern populations and a hypothetical ancestral populations. Ancestral alleles were more conserved in the African populations.	de Magalhães and Matsuda 2012	0	2	0	2
Grossman SR, Shlyakhter I, Karlsson EK, Byrne EH, Morales S, Frieden G, Hostetter E, Angelino E, Garber M, Zuk O, Lander ES, Schaffner SF, Sabeti PC. (2010) A composite of multiple signals distinguishes causal variants in regions of positive selection.	Developed a compositve of multiple signals (CMS) that combines tests for multiple signals of selection.	Grossman et al. 2010	14	15	2	31
Grossman SR, Andersen KG, Shlyakhter I, Tabrizi S, Winnicki S, Yen A, Park D, Griesemer D, Karlsson E, Wong S, Cabili M, Adegbola R, Bamezai R, Hill A, Vannberg F, Rinn JL, 1000 Genomes Project, Lander ES, Schaffner SF, Sabeti PC (2013) Identifying recent adaptations in large-scale genomic data.	Used CMS test to investigate 412 candidate signals.	Grossman et al. 2013	23	20	8	51
Hider JL, Gittelman RM, Shah T, Edwards M, Rosenbloom A, Akey JM, Parra EJ. (2013) Exploring signatures of positive selection in pigmentation candidate genes in populations of East Asian ancestry.	Genome-wide scan of signatures of positive selection using the 1000 Genomes Phase I dataset in order to identify pigmentation genes showing putative signatures of selective sweeps in East Asia.	Hider et al. 2013	0	3	0	3
Higasa K, Kukita Y, Kato K, Wake N, Tahira T, Hayashi K (2009). Evaluation of haplotype inference using definitive haplotype data obtained from complete hydatidiform moles, and its significance for the analyses of positively selected regions.	Mapped the genome using XDiHH, which directly detects the difference between the true and inferred haplotypes, in the determination of EHH expansion. Used Japanese complete hydatidiform moles (CHM).	Higasa et al. 2009	16	0	3	19
International HapMap Consortium (2005) A haplotype map of the human genome.	Show how the HapMap resource can guide the design and analysis of genetic association studies, shed light on structural variation and recombination, and identify loci that may have been subject to natural selection during human evolution.	International HapMap Consortium 2005	1	0	0	1
International HapMap Consortium, Frazer KA, Ballinger DG, Cox DR, Hinds DA, Stuve LL, Gibbs RA, Belmont JW, Boudreau A, Hardenbol P, Leal SM, Pasternak S, Wheeler DA, Willis TD, Yu F, Yang H, Zeng C, Gao Y, Hu H, Hu W, Li C, Lin W, Liu S, Pan H, Tang X, Wang J, Wang W, Yu J, Zhang B, Zhang Q, Zhao H, Zhao H, Zhou J, Gabriel SB, Barry R, Blumenstiel B, Camargo A, Defelice M, Faggart M, Goyette M, …	Describe Phase II HapMap. Table of candidate regions (and genes) for recent adaptive evolution by LRH and iHS tests	International HapMap Consortium et al. 2007	11	5	4	20
Johansson A, Gyllensten U (2008). Identification of local selective sweeps in human populations since the exodus from Africa.	Used Fst to identify genes and non-coding regions that are candidates for having been subjected to local positive selection during the last 100,000 years.	Johansson and Gyllensten 2008	8	5	0	13
Kelley JL, Madeoy J, Calhoun JC, Swanson W, Akey JM. (2006) Genomic signatures of positive selection in humans and the limits of outlier approaches.	Coalescent simulations to mimic a small-scale genomic-wide analysis in data sets with and without ascertainment bias. (Don't really distinguish populations easily)	Kelley et al. 2006	1	8	1	10
Kimura R, Fujimoto A, Tokunaga K, Ohashi J. (2007) A practical genome scan for population-specific strong selective sweeps that have reached fixation.	Used genome-wide SNP data to analyze differences in the haplotype frequency, nucleotide diversity, and LD between populations.	Kimura et al. 2007	2	1	0	3
Ko WY, Rajan P, Gomez F, Scheinfeldt L, An P, Winkler CA, Froment A, Nyambo TB, Omar SA, Wambebe C, Ranciaro A, Hirbo JB, Tishkoff SA. (2013) Identifying Darwinian selection acting on different human APOL1 variants among diverse African populations.	Studied nucleotide variation in individuals across geographically and genetically diverse African ethnic groups with exposure to two Trypanosoma brucei subspecies that cause human African trypanosomiasis.	Ko et al. 2013	0	0	1	1
Kudaravalli S, Veyrieras JB, Stranger BE, Dermitzakis ET, Pritchard JK. (2009) Gene expression levels are a target of recent natural selection in the human genome.	Analyzed genome-wide SNP and expression data from cell lines associated with the International HapMap Project. Used a haplotype-based test for selection that was designed to detect incomplete selective sweeps.	Kudaravalli et al. 2009	0	2	2	4
Lao O, de Gruijter JM, van Dujin K, Navarro A, Kayser M. (2007) Signatures of positive selection in genes associated with human skin pigmentation as revealed from analyses of single nucleotide polymorphisms.	Inspected genes associated with skin pigmentation on the Perlegen dataset.	Lao et al. 2007	0	1	0	1
Lappalainen T, Salmela E, Andersen PM, Dahlman-Wright K, Sistonen P, Savontaus ML, Schreiber S, Lahermo P, Kere J. (2010) Genomic landscape of positive natural selection in Northern European populations.	Analyzed recent positive selection in Northern Europe from genome-wide datasets of SNPS.	Lappalainen et al. 2010	4	0	0	4
Li J, Liu Y, Xin X, Kim TS, Cabeza EA, Ren J, Nielsen R, Wrana JL, Zhang Z. (2012) Evidence for positive selection on a number of MicroRNA regulatory interactions during recent human evolution.	Show that a number of miRNA binding sites display high levels of population differentiation in humans and are likely targets of local adaptation.	Li et al. 2012	1	3	0	4
Liu X, Ong RT, Pillai EN, Elzein AM, Small KS, Clark TG, Kwiatkowski DP, Teo YY (2013). Detecting and characterizing genomic signatures of positive selection in global populations.	Developed a long-range-haplotype method for identifying genomic signatures of positive selection to complement existing methods for locating signals across the entire allele frequency spectrum. Locates the founder haplotypes that carry the advantageous variants and infers their corresponding population frequencies.	Liu et al. 2013	17	30	3	50
McEvoy B, Beleza S, Shriver MD (2006). The genetic architecture of normal variation in human pigmentation: an evolutionary perspective and model.	Revewed recent progress in identifying the genes controling skin pigmentation variation with a particular focus on the trait's evolutionary past and the potential role of testing for signatures of selection in aiding the discovery of functionally important genes.	McEvoy et al. 2006	0	1	0	1
Mizuno H, Atwal G, Wang H, Levine AJ, Vazquez A (2010). Fine-scale detection of population-specific linkage disequilibrium using haplotype entropy in the human genome.	Devised an entropy-based method that utilizes differences in haplotype frequency between opopulations to find population-specific LD within small regions.	Mizuno et al. 2010	12	0	4	16
Myles S, Somel M, Tang K, Kelso J, Stoneking M. (2007) Identifying genes underlying skin pigmentation differences among human populations.	Measured allele frequency differentiation among Europeans, Chinese, and Africans for human pigmentation genes.	Myles et al. 2007	0	1	0	1
Nielsen R, Williamson S, Kim Y, Hubisz MJ, Clark AG, Bustamante C. (2005). Genomic scans for selective sweeps using SNP data.	Present a new parametric test, based on composite likelihood, has a high power to detect selective sweeps and is robust to assuptions regarding recombination rates and demography. Also provides estimates of the lcoation of the selective sweep(s) and the magnitude of the selection coefficient.	Nielsen et al. 2005	4	0	0	4
Oleksyk TK, Zhao K, De La Vega FM, Gilbert DA, O'Brien SJ, Smith MW. (2008) Identifying selected regions from heterozygosity and divergence using a light-coverage genomic dataset from two human populations.	Developed a resampling-based computational approach, then scanned an array of 31 different-sized moving windows of SNP variants.	Oleksyk et al. 2008	6	0	0	6
Raj T, Kuchroo M, Replogle JM, Raychaudhuri S, Stranger BE, De Jager PL. (2013) Common risk alleles for inflammatory diseases are targets of recent positive selection.	Performed a systems-based analysis to integrate published GWASs for inflammatory diseases, a genome-wide scan for signatures of positive seleciton in a population of European ancestry, functional genomics data comprised of protein-protein interaction networks, and a genome-wide expression quantitative trait locus mapping study in peripheral blood mononuclear cells. Demonstrate that loci for infla…	Raj et al. 2012	0	0	0	0
Sabeti PC, Varilly P, Fry B, Lohmueller J, Hostetter E, Cotsapas C, Xie X, Byrne EH, McCarroll SA, Gaudet R, Schaffner SF, Lander ES; International HapMap Consortium, Frazer KA, Ballinger DG, Cox DR, Hinds DA, Stuve LL, Gibbs RA, Belmont JW, Boudreau A, Hardenbol P, Leal SM, Pasternak S, Wheeler DA, Willis TD, Yu F, Yang H, Zeng C, Gao Y, Hu H, Hu W, Li C, Lin W, Liu S, Pan H, Tang X, Wang J, Wan…	Used 'long-range haplotype' methods and developed new methods based on cross-population comparisons to discover alleles that have swept to near-fixation within a population.	Sabeti et al. 2007	11	9	0	20
Storz JF1, Payseur BA, Nachman MW. (2004) Genome scans of DNA variability in humans reveal evidence for selective sweeps outside of Africa.	Conducted a multilocus scan of microsatellite variability to identify regions of the human genome that may have been subject to continent-specific hitchhiking events. Used coalescent simulations to identify candidate loci for geographically restricted selectived sweeps.	Storz et al. 2004	0	1	0	1
Suo C, Xu H, Khor CC, Ong RT, Sim X, Chen J, Tay WT, Sim KS, Zeng YX, Zhang X, Liu J, Tai ES, Wong TY, Chia KS, Teo YY. (2012) Natural positive selection and north-south genetic diversity in East Asia.	Implemented four bioinformatic measures to discover genomic regions that are considerably differentiated in East Asian populations.	Suo et al. 2012	0	1	0	1
Tang K, Thornton KR, Stoneking M. (2007) A new approach for using genome scans to detect recent positive selection in the human genome.	A novel approach was developed for signals based on contrasting the EHH profiles between populations.	Tang et al. 2007	1	6	0	7
Voight BF, Kudaravalli S, Wen X, Pritchard JK. (2006) A map of recent positive selection in the human genome.	Developed iHS (integrated haplotype score) and analyzed scores in CEU, ASN, and YRI.	Voight et al. 2006	2	0	0	2
Waldman YY, Tuller T, Keinan A, Ruppin E. (2011) Selection for translation efficiency on synonymous polymorphisms in recent human evolution.	Performed a study of natural selection operating on translation efficency in recent human evolution.	Waldman et al. 2011	0	2	0	2
Wang ET, Kodama G, Baldi P, Moyzis RK (2006). Global landscape of recent inferred Darwinian selection for Homo sapiens.	Searched for the expected decay of adjacent SNP LD at recently selected alleles.	Wang et al. 2006	1	0	0	1
Williamson SH, Hubisz MJ, Clark AG, Payseur BA, Bustamante CD, Nielsen R. (2007) Localizing recent adaptive evolution in the human genome.	Analyzed a genomic dataset of SNPs using statistical methods that account for the confounding effects of population demography, recombination rate variation, and single-nucleotide polymorphism ascertainment.	Williamson et al. 2007	3	10	1	14
Zhang C, Bailey DK, Awad T, Liu G, Xing G, Cao M, Valmeekam V, Retief J, Matsuzaki H, Taub M, Seielstad M, Kennedy GC. (2006) A whole genome long-range haplotype (WGLRH) test for detecting imprints of positive selection in human populations.	Developed the whole genome long-range haplotype test (WGLRH) which uses genome-wide distributions to test for recent positive selection.	Zhang et al. 2006	1	0	0	1
Zhong M, Lange K, Papp JC, Fan R. (2010) A powerful score test to detect positive selection in genome-wide scans.	Developed extended haplotype-based homozygosity score test (EHHST).	Zhong et al. 2010	0	1	0	1
Citations:
Akey, Joshua M., et al. "Interrogating a high-density SNP map for signatures of natural selection." Genome research 12.12 (2002): 1805-1814.
Ayub, Qasim, et al. "FOXP2 Targets show evidence of positive selection in European populations." The American Journal of Human Genetics 92.5 (2013): 696-706.
Barreiro, Luis B., et al. "Natural selection has driven population differentiation in modern humans." Nature genetics 40.3 (2008): 340-345.
Beleza, Sandra, et al. "Genetic architecture of skin and eye color in an African-European admixed population." PLoS Genet 9.3 (2013): e1003372.
Cai, Zheng, et al. "Identification of regions of positive selection using Shared Genomic Segment analysis." European Journal of Human Genetics 19.6 (2011): 667-671.
Carlson, Christopher S., et al. "Genomic regions exhibiting positive selection identified from dense genotype data." Genome research 15.11 (2005): 1553-1565.
Chen, Hua, Nick Patterson, and David Reich. "Population differentiation as a test for selective sweeps." Genome research 20.3 (2010): 393-402.
Dall’Olio, Giovanni Marco, et al. "Distribution of events of positive selection and population differentiation in a metabolic pathway: the case of asparagine N-glycosylation." BMC evolutionary biology 12.1 (2012): 98.
De Magalhães, João Pedro, and Alex Matsuda. "Genome‐Wide Patterns of Genetic Distances Reveal Candidate Loci Contributing to Human Population‐Specific Traits." Annals of human genetics 76.2 (2012): 142-158.
Grossman, Sharon R., et al. "A composite of multiple signals distinguishes causal variants in regions of positive selection." Science 327.5967 (2010): 883-886.
Grossman, Sharon R., et al. "Identifying recent adaptations in large-scale genomic data." Cell 152.4 (2013): 703-713.
Hider, Jessica L., et al. "Exploring signatures of positive selection in pigmentation candidate genes in populations of East Asian ancestry." BMC evolutionary biology 13.1 (2013): 150.
Higasa, Koichiro, et al. "Evaluation of haplotype inference using definitive haplotype data obtained from complete hydatidiform moles, and its significance for the analyses of positively selected regions." PLoS Genet 5.5 (2009): e1000468.
International HapMap Consortium. "A haplotype map of the human genome." Nature 437.7063 (2005): 1299-1320.
Frazer, Kelly A., et al. "A second generation human haplotype map of over 3.1 million SNPs." Nature 449.7164 (2007): 851-861.
Johansson, Åsa, and Ulf Gyllensten. "Identification of local selective sweeps in human populations since the exodus from Africa." Hereditas 145.3 (2008): 126-137.
Kelley, Joanna L., et al. "Genomic signatures of positive selection in humans and the limits of outlier approaches." Genome research 16.8 (2006): 980-989.
Kimura, Ryosuke, et al. "A practical genome scan for population-specific strong selective sweeps that have reached fixation." PLoS one 2.3 (2007): e286.
Ko, Wen-Ya, et al. "Identifying Darwinian selection acting on different human APOL1 variants among diverse African populations." The American Journal of Human Genetics 93.1 (2013): 54-66.
Kudaravalli, Sridhar, et al. "Gene expression levels are a target of recent natural selection in the human genome." Molecular biology and evolution 26.3 (2009): 649-658.
Lao, O., et al. "Signatures of positive selection in genes associated with human skin pigmentation as revealed from analyses of single nucleotide polymorphisms." Annals of human genetics 71.3 (2007): 354-369.
Lappalainen, Tuuli, et al. "Genomic landscape of positive natural selection in Northern European populations." European Journal of Human Genetics 18.4 (2010): 471-478.
Li, Jingjing, et al. "Evidence for positive selection on a number of MicroRNA regulatory interactions during recent human evolution." PLoS genetics 8.3 (2012): e1002578.
Liu, Xuanyao, et al. "Detecting and characterizing genomic signatures of positive selection in global populations." The American Journal of Human Genetics 92.6 (2013): 866-881.
McEvoy, Brian, Sandra Beleza, and Mark D. Shriver. "The genetic architecture of normal variation in human pigmentation: an evolutionary perspective and model." Human molecular genetics 15.suppl 2 (2006): R176-R181.
Mizuno, Hideaki, et al. "Fine-scale detection of population-specific linkage disequilibrium using haplotype entropy in the human genome." BMC genetics 11.1 (2010): 27.
Myles, Sean, et al. "Identifying genes underlying skin pigmentation differences among human populations." Human genetics 120.5 (2007): 613-621.
Nielsen, Rasmus, et al. "Genomic scans for selective sweeps using SNP data." Genome research 15.11 (2005): 1566-1575.
Oleksyk, Taras K., et al. "Identifying selected regions from heterozygosity and divergence using a light-coverage genomic dataset from two human populations." PLoS One 3.3 (2008): e1712.
Sabeti, Pardis C., et al. "Genome-wide detection and characterization of positive selection in human populations." Nature 449.7164 (2007): 913-918.
Storz, Jay F., Bret A. Payseur, and Michael W. Nachman. "Genome scans of DNA variability in humans reveal evidence for selective sweeps outside of Africa." Molecular biology and evolution 21.9 (2004): 1800-1811.
Suo, Chen, et al. "Natural positive selection and north–south genetic diversity in East Asia." European Journal of Human Genetics 20.1 (2012): 102-110.
Tang, Kun, Kevin R. Thornton, and Mark Stoneking. "A new approach for using genome scans to detect recent positive selection in the human genome." PLoS Biol 5.7 (2007): e171.
Voight, Benjamin F., et al. "A map of recent positive selection in the human genome." PLoS Biol 4.3 (2006): e72.
Waldman, Yedael Y., et al. "Selection for translation efficiency on synonymous polymorphisms in recent human evolution." Genome biology and evolution 3 (2011): 749-761.
Wang, Eric T., et al. "Global landscape of recent inferred Darwinian selection for Homo sapiens." Proceedings of the National Academy of Sciences of the United States of America 103.1 (2006): 135-140.
Williamson, Scott H., et al. "Localizing recent adaptive evolution in the human genome." PLoS Genet 3.6 (2007): e90.
Zhang, Chun, et al. "A whole genome long-range haplotype (WGLRH) test for detecting imprints of positive selection in human populations." Bioinformatics 22.17 (2006): 2122-2128.
Zhong, Ming, et al. "A powerful score test to detect positive selection in genome-wide scans." European Journal of Human Genetics 18.10 (2010): 1148-1159.
