# Supplementary material for: Localization of adaptive variants in human genomes using averaged one-dependence estimation
Source: Nat Commun. 2018 Feb 19;9:703. doi: 10.1038/s41467-018-03100-7 (PMC5818606; doi:10.1038/s41467-018-03100-7)
Supplement: Supplementary file 6 — Supplementary Data 3 [file 41467_2018_3100_MOESM6_ESM.xlsx]

## Sheet: Sheet1
RSID	CHROM	DAF	POS (HG19)	P(SWEEP)	Calibrated P(SWEEP)	Calibrated_smoothed P(SWEEP)	P(RECENT)	P(ANCIENT)	Genes	Type	Nearby Genes
rs2495368	1	0.322222	2473258	0.386326	0.354585	0.353157	0.376474	0.00985201			Upstream of TNFRSF14 by 14545, Upstream of FAM213B by 44640, Upstream of LOC100996583 by 24715, Downstream of PLCH2 by 36289, Downstream of LOC115110 by 8100, Downstream of MMEL1 by 48822, Downstream of TTC34 by 99548, Upstream of PANK4 by 15191, Upstream of HES5 by 11574
rs7512121	1	0.355556	19668883	0.226155	0.286198	0.285543	0.0938688	0.132287	CAPZB	intronic	Downstream of MRTO4 by 82261, Downstream of PQLC2 by 9961, Upstream of AKR7A2 by 30243, Upstream of AKR7A3 by 53603, Upstream of AKR7L by 68315, Upstream of LOC100506730 by 46653, Upstream of EMC1 by 90830
rs17163647	1	0.455556	26519614	0.16655	0.244383	0.245323	0.0739317	0.0926184	CATSPER4	non-coding intronic	Upstream of SH3BGRL3 by 86598, Upstream of CEP85 by 41029, Upstream of LOC101928303 by 32196, Downstream of CNKSR1 by 3238, Downstream of ZNF593 by 22250, Downstream of PDIK1L by 67575, Downstream of FAM110D by 30495, Downstream of UBXN11 by 89158
rs10914281	1	0.455556	30215504	0.235924	0.286198	0.285791	0.0695559	0.166369
rs6677809	1	0.466667	36166594	0.215858	0.286198	0.285282	0.0545658	0.161292			Downstream of CLSPN by 31118, Downstream of C1orf216 by 12882, Upstream of PSMB2 by 59149
rs272831	1	0.388889	36624571	0.571544	0.564916	0.558971	0.272217	0.299327	MAP7D1	intronic	Upstream of THRAP3 by 65445, Downstream of TEKT2 by 70695, Downstream of ADPRHL2 by 65038, Upstream of TRAPPC3 by 2917, Upstream of COL8A2 by 33886
rs562929	1	0.477778	36639779	0.362135	0.354585	0.35063	0.129643	0.232492	MAP7D1	intronic	Upstream of THRAP3 by 50237, Downstream of TEKT2 by 85903, Downstream of ADPRHL2 by 80246, Upstream of TRAPPC3 by 18125, Upstream of COL8A2 by 49094
rs1566584	1	0.522222	42797765	0.726464	0.754231	0.659409	0.250979	0.475485	FOXJ3	intronic	Upstream of RIMKLA by 48702, Downstream of ZMYND12 by 98235
rs11809083	1	0.311111	43250055	0.160712	0.244383	0.244991	0.0595691	0.101143			Upstream of ZNF691 by 62188, Upstream of LOC100129924 by 3605, Upstream of ERMAP by 32720, Upstream of LOC339539 by 73237, Downstream of YBX1 by 82035, Downstream of C1orf50 by 8642, Downstream of CCDC23 by 22667, Upstream of P3H1 by 17300, Upstream of CLDN19 by 44130
rs6662679	1	0.422222	48385447	0.755401	0.754231	0.698035	0.254337	0.501064	TRABD2B	intronic
rs17106471	1	0.355556	51721279	0.142538	0.244383	0.234093	0.0419683	0.10057	RNF11	intronic	Upstream of TTC39A-AS1 by 74046, Downstream of TTC39A by 31650, Downstream of EPS15 by 98655
rs10493164	1	0.277778	52718881	0.226428	0.286198	0.28555	0.131671	0.0947575	ZFYVE9	intronic	Downstream of CC2D1B by 97383
rs7516848	1	0.388889	69983695	0.325144	0.354585	0.346766	0.147952	0.177191
rs277348	1	0.477778	75309353	0.565322	0.564916	0.557672	0.214571	0.350751			Downstream of TYW3 by 76993
rs7536165	1	0.433333	96319712	0.525892	0.564916	0.549435	0.211864	0.314028
rs17015621	1	0.411111	105827472	0.193861	0.244383	0.246874	0.0549766	0.138884
rs11102493	1	0.544444	113088303	0.350693	0.354585	0.349435	0.108959	0.241734	ST7L	intronic	Upstream of CAPZA1 by 73771, Downstream of CTTNBP2NL by 84517, Downstream of WNT2B by 24393, Upstream of MIR4256 by 83848
rs7540561	1	0.377778	115839652	0.2121	0.286198	0.285187	0.0938217	0.118278	NGF	intronic
rs7511654	1	0.388889	120394712	0.106848	0.244383	0.184879	0.0626655	0.0441823			Downstream of NOTCH2 by 59463, Downstream of ADAM30 by 41443, Upstream of HMGCS2 by 83157, Upstream of NBPF7 by 7209, Upstream of REG4 by 40509
rs7051320	1	0.522222	171079700	0.374718	0.354585	0.351944	0.111668	0.26305	FMO3	intronic	Upstream of FMO6P by 27178, Upstream of FMO2 by 74646, Downstream of MROH9 by 45794, Downstream of MIR1295B by 8761, Upstream of MIR1295A by 8753
rs10912559	1	0.477778	171172780	0.137547	0.244383	0.227211	0.0390439	0.0985031	FMO2	intronic	Upstream of FMO1 by 44829, Downstream of FMO3 by 85821, Downstream of FMO6P by 42078
rs7517460	1	0.477778	171173242	0.136106	0.244383	0.225224	0.0385277	0.0975786	FMO2	intronic	Upstream of FMO1 by 44367, Downstream of FMO3 by 86283, Downstream of FMO6P by 42540
rs7536745	1	0.477778	171174821	0.152014	0.244383	0.244497	0.0444767	0.107537	FMO2	intronic	Upstream of FMO1 by 42788, Downstream of FMO3 by 87862, Downstream of FMO6P by 44119
rs6671692	1	0.477778	171176879	0.16468	0.244383	0.245216	0.0491404	0.115539	FMO2	coding	Upstream of FMO1 by 40730, Downstream of FMO3 by 89920, Downstream of FMO6P by 46177
rs12121064	1	0.544444	171863472	0.753623	0.754231	0.695662	0.334027	0.419596	DNM3	intronic	Downstream of METTL13 by 96616, Downstream of DNM3-IT1 by 29645
rs10910946	1	0.388889	172004413	0.20366	0.281775	0.281775	0.0770272	0.126633	DNM3	intronic
rs2078485	1	0.577778	173057102	0.186871	0.244383	0.246477	0.0601777	0.126694			Downstream of TNFSF4 by 95767, Upstream of TNFSF18 by 36999
rs7550344	1	0.3	176009259	0.263826	0.286198	0.288321	0.120974	0.142852	RFWD2	intronic	Upstream of SCARNA3 by 71583
rs11577465	1	0.588889	177129230	0.224122	0.286198	0.285492	0.0731096	0.151012	ASTN1	intronic	Upstream of BRINP2 by 11293
rs6657218	1	0.311111	181262420	0.13585	0.244383	0.224871	0.0648653	0.0709851			Downstream of GM140 by 54680
rs10494675	1	0.355556	193150873	0.213559	0.286198	0.285224	0.107409	0.106151	CDC73, B3GALT2	intronic, intronic	Downstream of TROVE2 by 89967, Downstream of MIR1278 by 45160, Upstream of GLRX2 by 75629
rs3009369	1	0.322222	194626567	0.139778	0.244383	0.230287	0.0580876	0.0816901
rs28624812	1	0.455556	206273153	0.12971	0.244383	0.216405	0.0735273	0.0561831	C1orf186	intronic	Upstream of CTSE by 44305, Downstream of AVPR1B by 41671
rs11808388	1	0.622222	217275575	0.995802	0.90503	0.991863	0.43402	0.561782	ESRRG	intronic	Upstream of ESRRG by 12379
rs12080811	1	0.444444	229685162	0.264786	0.286198	0.288493	0.0716811	0.193105	ABCB10	coding	Upstream of URB2 by 76818, Downstream of LOC101927478 by 35328, Downstream of TAF5L by 43703, Upstream of NUP133 by 41074
rs7563960	2	0.133333	3599700	0.22488	0.286198	0.285511	0.154214	0.0706665	RNASEH1	intronic	Upstream of COLEC11 by 42721, Upstream of RNASEH1-AS1 by 6275, Upstream of RPS7 by 23152, Upstream of ADI1 by 76350
rs6716194	2	0.0666667	3607238	0.99874	0.90503	0.997558	0.998712	2.83834e-05	RNASEH1, LOC100506054	5upstream, non-coding	Upstream of ALLC by 98547, Upstream of COLEC11 by 35183, Upstream of RPS7 by 15614, Upstream of RNASEH1 by 1277, Upstream of ADI1 by 83888
rs4850047	2	0.366667	3634753	0.328669	0.354585	0.347135	0.240573	0.088096			Upstream of ALLC by 71032, Upstream of COLEC11 by 7668, Downstream of RNASEH1-AS1 by 25413, Downstream of RPS7 by 6244, Upstream of RNASEH1 by 28792
rs2577202	2	0.444444	4246080	0.187334	0.244383	0.246503	0.050226	0.137108
rs2722548	2	0.488889	5858212	0.205731	0.286198	0.285025	0.0384649	0.167266			Downstream of SOX11 by 16695, Upstream of LINC01248 by 26962
rs6432194	2	0.444444	11584417	0.813581	0.754231	0.755471	0.312299	0.501282	E2F6	3downstream	Upstream of GREB1 by 89824, Downstream of LINC00570 by 41214, Downstream of E2F6 by 83, Downstream of MIR4429 by 96313, Upstream of ROCK2 by 99706
rs13413220	2	0.5	12907151	0.621643	0.564916	0.577722	0.215426	0.406217			Downstream of MIR3125 by 29581, Downstream of TRIB2 by 24293
rs6732672	2	0.422222	15875511	0.319668	0.354585	0.346195	0.138786	0.180882			Downstream of LOC101926966 by 16426
rs17029402	2	0.422222	42478636	0.226496	0.286198	0.285552	0.100147	0.126348	EML4	intronic	Downstream of COX7A2L by 99008, Upstream of LOC102723824 by 81265
rs17010605	2	0.366667	75227094	0.639379	0.564916	0.588215	0.305084	0.334295			Upstream of MIR5000 by 90844, Downstream of POLE4 by 30235, Downstream of LINC01291 by 61549, Downstream of TACR1 by 46495
rs17029159	2	0.455556	104432433	0.131552	0.244383	0.218945	0.0491707	0.0823816
rs16855334	2	0.6	131529598	0.278733	0.286198	0.290996	0.139047	0.139686			Downstream of CYP4F30P by 86163, Downstream of AMER3 by 3891, Downstream of GPR148 by 41689
rs16846177	2	0.377778	162742924	0.167861	0.244383	0.245397	0.0676089	0.100252	SLC4A10	intronic
rs10183237	2	0.5	179580210	0.16637	0.244383	0.245312	0.0404549	0.125915	TTN	intronic	Upstream of LOC101927055 by 61442, Downstream of TTN-AS1 by 95266, Downstream of MIR548N by 39201, Downstream of TTN by 28925
rs922986	2	0.422222	179615994	0.16766	0.244383	0.245386	0.0463293	0.121331	TTN	intronic	Upstream of LOC101927055 by 25658, Downstream of MIR548N by 74985, Downstream of CCDC141 by 78489
rs4894043	2	0.422222	179629363	0.145519	0.244383	0.238204	0.0388898	0.106629	TTN	5upstream	Upstream of LOC101927055 by 12289, Downstream of MIR548N by 88354, Downstream of CCDC141 by 65120
rs16866534	2	0.444444	179651746	0.879722	0.754231	0.760571	0.368817	0.510905	TTN	intronic	Downstream of LOC101927055 by 7056, Downstream of CCDC141 by 42737
rs10211269	2	0.355556	186770034	0.37589	0.354585	0.352067	0.1536	0.22229			Downstream of FSIP2 by 72018
rs13393013	2	0.433333	196373911	0.460679	0.354585	0.362087	0.189221	0.271459
rs13409329	2	0.411111	196746094	0.152039	0.244383	0.244498	0.064527	0.0875118	DNAH7	intronic
rs6729962	2	0.466667	201597760	0.362213	0.354585	0.350638	0.105001	0.257211	LOC100507140, AOX2P	non-coding intronic, non-coding intronic	Upstream of BZW1 by 78508, Downstream of AOX1 by 61543, Downstream of LOC101927795 by 47457
rs1457459	2	0.288889	219136684	0.136994	0.244383	0.226448	0.0642984	0.0726953	AAMP, PNKD	5upstream, intronic	Upstream of CATIP by 84894, Upstream of MIR6810 by 69949, Upstream of PNKD by 51217, Downstream of GPBAR1 by 8102, Downstream of ARPC2 by 17613, Downstream of CATIP-AS1 by 94703, Downstream of TMBIM1 by 2232, Downstream of MIR6513 by 8163, Downstream of CATIP-AS2 by 54279, Upstream of AAMP by 1752
rs632554	2	0.311111	219409308	0.801918	0.754231	0.754571	0.502512	0.299406	USP37	intronic	Upstream of RQCD1 by 23994, Upstream of PLCD4 by 63179, Downstream of VIL1 by 95060, Downstream of ZNF142 by 93331
rs487780	2	0.311111	219450089	0.589314	0.564916	0.562684	0.346944	0.24237	RQCD1	intronic	Upstream of STK36 by 86659, Upstream of BCS1L by 74289, Upstream of PLCD4 by 22398, Downstream of RNF25 by 78497, Downstream of ZNF142 by 52550, Upstream of USP37 by 17005
rs9847733	3	0.611111	23242050	0.644562	0.564916	0.591283	0.291916	0.352646			Upstream of UBE2E2 by 2733
rs6774754	3	0.277778	43276502	0.111022	0.244383	0.190635	0.0485081	0.062514			Upstream of SNRK by 51501
rs9822071	3	0.422222	50671797	0.740135	0.754231	0.677657	0.330021	0.410114	MAPKAPK3	intronic	Upstream of DOCK3 by 40874, Upstream of MIR4787 by 40713, Downstream of HEMK1 by 49376, Upstream of CISH by 22535, Upstream of C3orf18 by 63339
rs123603	3	0.4	52432033	0.832153	0.754231	0.756903	0.382772	0.449381	DNAH1	intronic	Upstream of STAB1 by 97322, Upstream of NISCH by 57490, Upstream of PHF7 by 12543, Downstream of TNNC1 by 53073, Downstream of SEMA3G by 35234, Downstream of BAP1 by 2986
rs1560333	3	0.588889	53138254	0.116854	0.244383	0.198677	0.0360031	0.0808507	RFT1	intronic	Upstream of PRKCD by 56968, Upstream of SFMBT1 by 58165
rs4428227	3	0.611111	75063638	0.365675	0.354585	0.351	0.0766639	0.289011
rs7627773	3	0.566667	75155173	0.949681	0.90503	0.904952	0.291717	0.657964
rs11918354	3	0.6	75195923	0.156218	0.244383	0.244736	0.0399006	0.116317			Upstream of MIR4444-1 by 67703, Upstream of MIR4444-2 by 67703
rs1812620	3	0.566667	87859947	0.369118	0.354585	0.35136	0.140802	0.228316
rs9856079	3	0.422222	95427920	0.159068	0.244383	0.244898	0.0403324	0.118736			Upstream of MTHFD2P1 by 25883
rs278384	3	0.488889	98514292	0.830084	0.754231	0.756743	0.322478	0.507606	ST3GAL6, DCBLD2	3utr, 3downstream	Downstream of DCBLD2 by 521, Upstream of ST3GAL6-AS1 by 62797
rs1351496	3	0.466667	98674108	0.767281	0.754231	0.713894	0.286051	0.48123			Upstream of DCBLD2 by 53575
rs3957559	3	0.488889	108184858	0.843997	0.754231	0.757816	0.24017	0.603827	MYH15	intronic	Downstream of HHLA2 by 87727, Downstream of KIAA1524 by 83859
rs6792710	3	0.488889	108426605	0.820814	0.754231	0.756029	0.367843	0.452971			Downstream of DZIP3 by 12912, Downstream of RETNLB by 47880
rs6791827	3	0.522222	109042084	0.115572	0.244383	0.196908	0.0218952	0.0936763			Upstream of LINC01205 by 86752, Downstream of DPPA4 by 2903, Upstream of DPPA2 by 6720
rs2049101	3	0.522222	122038393	0.277316	0.286198	0.290741	0.0943279	0.182988			Upstream of FAM162A by 64629, Upstream of CSTA by 5617, Upstream of LOC102723582 by 96659, Downstream of CASR by 33049, Downstream of WDR5B by 92306, Downstream of CCDC58 by 40042
rs13091878	3	0.566667	124588929	0.790213	0.754231	0.744504	0.294397	0.495816	ITGB5	intronic	Downstream of MUC13 by 35359, Downstream of HEG1 by 95624
rs17293396	3	0.577778	131383862	0.254052	0.286198	0.286567	0.0771584	0.176893	CPNE4	intronic
rs16843729	3	0.377778	135864924	0.175904	0.244383	0.245854	0.0775954	0.0983086	PPP2R3A	3utr	Downstream of MSL2 by 2835
rs10513347	3	0.433333	148748516	0.120054	0.244383	0.203089	0.0408804	0.0791732	HLTF	3utr	Upstream of HLTF-AS1 by 55602, Upstream of HPS3 by 98854, Downstream of GYG1 by 3060
rs11929258	3	0.588889	160097795	0.890302	0.754231	0.761387	0.160758	0.729543	IFT80	non-coding intronic	Upstream of MIR16-2 by 24737, Upstream of MIR15B by 24580, Upstream of SMC4 by 19296, Downstream of TRIM59 by 55495
rs7614513	3	0.477778	160256174	0.387699	0.354585	0.3533	0.110564	0.277134	KPNA4	intronic	Upstream of TRIM59 by 88548, Upstream of SCARNA7 by 23150
rs6795298	3	0.522222	181996508	0.680119	0.564916	0.612321	0.264824	0.415294
rs6444174	3	0.555556	186573189	0.915124	0.90503	0.902917	0.320626	0.594498	ADIPOQ, ADIPOQ-AS1	3utr, non-coding	Upstream of ST6GAL1 by 75125, Downstream of EIF4A2 by 65504, Downstream of SNORA81 by 68548, Downstream of MIR1248 by 68623, Downstream of SNORD2 by 70535, Downstream of SNORA4 by 67651, Downstream of SNORA63 by 67967, Upstream of RFC4 by 48705, Upstream of LOC102724699 by 29879
rs10939765	4	0.4	18082734	0.106708	0.244383	0.184686	0.0402521	0.0664556			Upstream of LCORL by 59251
rs4530695	4	0.644444	54629640	0.803019	0.754231	0.754656	0.299901	0.503118	PDGFRA	intronic	Downstream of LOC100506444 by 29115
rs11735775	4	0.355556	77649374	0.278454	0.286198	0.290946	0.14298	0.135473	SHROOM3	intronic
rs17367775	4	0.433333	85569930	0.480705	0.354585	0.364563	0.169166	0.311538	CDS1	3utr	Downstream of WDFY3 by 20762
rs2636693	4	0.522222	106294756	0.336128	0.354585	0.347914	0.127649	0.208479	PPA2	intronic	Downstream of TET2 by 93796, Upstream of TET2-AS1 by 20718
rs10030192	4	0.388889	121093248	0.347314	0.354585	0.349082	0.153212	0.194102
rs17013994	4	0.311111	129898391	0.165687	0.244383	0.245274	0.0845641	0.0811231	SCLT1	intronic	Downstream of SCLT1 by 59358
rs11944559	4	0.611111	133560170	0.285993	0.286198	0.292299	0.0469269	0.239066
rs17007137	4	0.577778	142224247	0.378581	0.354585	0.352348	0.0786753	0.299905			Downstream of ZNF330 by 68397, Downstream of LOC100507639 by 18030
rs6857469	4	0.5	158813324	0.983434	0.90503	0.967892	0.374012	0.609422
rs1345460	4	0.455556	161769559	0.13895	0.244383	0.229145	0.0397023	0.0992476
rs4551124	5	0.422222	1645242	0.155834	0.244383	0.244714	0.0751988	0.0806348			Downstream of MIR4277 by 63657, Upstream of LOC728613 by 11122, Upstream of SDHAP3 by 50596
rs10512656	5	0.611111	1685594	0.256645	0.286198	0.287032	0.0678081	0.188837			Downstream of MIR4277 by 23305, Upstream of LOC728613 by 51474, Upstream of SDHAP3 by 90948
rs7712436	5	0.466667	31485230	0.101204	0.244383	0.177097	0.0344053	0.0667987	DROSHA	intronic	Upstream of C5orf22 by 47142
rs16901958	5	0.5	44776556	0.828031	0.754231	0.756585	0.29912	0.528911			Upstream of MRPS30 by 32470
rs5744529	5	0.244444	66478392	0.130537	0.244383	0.217545	0.0715751	0.0589621	CD180	3utr	Downstream of MAST4 by 12969
rs7708874	5	0.533333	78831933	0.989251	0.90503	0.979166	0.373976	0.615275			Upstream of PAPD4 by 76309, Upstream of HOMER1 by 22274
rs17082771	5	0.466667	92298111	0.849533	0.754231	0.758243	0.387426	0.462108
rs1816641	5	0.477778	105995653	0.58115	0.564916	0.560978	0.310656	0.270494
rs13359925	5	0.555556	106005425	0.130609	0.244383	0.217644	0.0498926	0.0807163
rs10075306	5	0.433333	112389018	0.780555	0.754231	0.731611	0.39685	0.383704	MCC	intronic	Downstream of DCP2 by 31126
rs7707465	5	0.6	124343052	0.105017	0.244383	0.182354	0.0325613	0.0724555			Upstream of LOC101927421 by 29471
rs4240399	5	0.611111	125795898	0.446415	0.354585	0.360324	0.127604	0.318811	GRAMD3	intronic	Upstream of GRAMD3 by 4888, Downstream of ALDH7A1 by 81634
rs2023822	5	0.622222	132034346	0.158261	0.244383	0.244852	0.0295021	0.128759	KIF3A	intronic	Upstream of CCNI2 by 48790, Downstream of IL4 by 15976, Downstream of RAD50 by 54033, Downstream of IL13 by 37545, Downstream of 8-Sep by 52162
rs11567957	5	0.433333	137667200	0.157989	0.244383	0.244836	0.0693326	0.0886561	CDC25C	intronic	Upstream of KDM3B by 21084, Upstream of FAM53C by 6023, Upstream of GFRA3 by 56947
rs17207562	5	0.377778	137704873	0.809446	0.754231	0.755152	0.459094	0.350352	KDM3B	intronic	Upstream of EGR1 by 96307, Upstream of REEP2 by 69816, Downstream of FAM53C by 19455, Upstream of CDC25C by 30829, Upstream of GFRA3 by 94620
rs7706614	5	0.377778	137754808	0.501147	0.564916	0.544266	0.269727	0.23142	KDM3B	coding	Upstream of EGR1 by 46372, Upstream of REEP2 by 19881, Downstream of FAM53C by 69390, Downstream of ETF1 by 86973, Upstream of CDC25C by 80764
rs3910206	5	0.411111	141557183	0.33457	0.354585	0.347751	0.16223	0.17234			Downstream of NDFIP1 by 23175
rs6937592	6	0.577778	11794484	0.119427	0.244383	0.202225	0.034206	0.0852209			Upstream of ADTRP by 15204
rs806966	6	0.433333	26159495	0.275585	0.286198	0.290431	0.117849	0.157736	HIST1H2BD	3downstream	Upstream of HIST1H4E by 45377, Upstream of HIST1H4F by 81158, Upstream of HIST1H3E by 65887, Upstream of HIST1H2AE by 57652, Upstream of HIST1H2BH by 92383, Upstream of HIST1H2BE by 24528, Upstream of HIST1H2BF by 40291, Downstream of HFE by 64026, Downstream of HIST1H2AC by 34577, Downstream of HIST1H1E by 2152, Downstream of HIST1H4C by 54930, Downstream of HIST1H2BD by 660, Downstream of HIST1…
rs806978	6	0.455556	26194113	0.1072	0.244383	0.185364	0.0422734	0.0649264			Upstream of HIST1H4E by 10759, Upstream of HIST1H4F by 46540, Upstream of HIST1H3E by 31269, Upstream of HIST1H2AE by 23034, Upstream of HIST1H2BH by 57765, Upstream of HIST1H2BI by 79090, Upstream of HIST1H2BF by 5673, Downstream of HFE by 98644, Downstream of HIST1H2BD by 22537, Downstream of HIST1H2AC by 69195, Downstream of HIST1H1E by 36770, Downstream of HIST1H4C by 89548, Downstream of HIS…
rs806792	6	0.455556	26198916	0.106341	0.244383	0.18418	0.0418819	0.064459	HIST1H3D, HIST1H2AD, HIST1H2BF, HIST1H3F	intronic, 3downstream, 5upstream, 5upstream	Upstream of HIST1H4E by 5956, Upstream of HIST1H4F by 41737, Upstream of HIST1H3E by 26466, Upstream of HIST1H2AE by 18231, Upstream of HIST1H2BH by 52962, Upstream of HIST1H2BI by 74287, Upstream of HIST1H2BF by 870, Downstream of HIST1H2BD by 27340, Downstream of HIST1H2AC by 73998, Downstream of HIST1H1E by 41573, Downstream of HIST1H4C by 94351, Downstream of HIST1H2BE by 14458, Downstream of…
rs9467700	6	0.5	26300438	0.97606	0.90503	0.9536	0.578	0.398059	TRNA_Arg	3downstream	Upstream of BTN3A2 by 64948, Upstream of BTN2A2 by 82885, Downstream of HIST1H4E by 95189, Downstream of HIST1H4F by 59417, Downstream of HIST1H3E by 74594, Downstream of HIST1H2AE by 82727, Downstream of HIST1H2BH by 48135, Downstream of HIST1H2BI by 26798, Upstream of HIST1H4H by 14711, Upstream of HIST1H3F by 49603, Upstream of HIST1H4G by 53233, Upstream of HIST1H3G by 28826, Upstream of HIST…
rs6923139	6	0.611111	26313348	0.364153	0.354585	0.350841	0.137461	0.226691	TRNA_Gln, TRNA_Ser, TRNA_Met	5upstream, 5upstream, 3downstream	Upstream of BTN3A2 by 52038, Upstream of BTN3A1 by 89116, Upstream of BTN2A2 by 69975, Downstream of HIST1H4F by 72327, Downstream of HIST1H3E by 87504, Downstream of HIST1H2AE by 95637, Downstream of HIST1H2BH by 61045, Downstream of HIST1H2BI by 39708, Upstream of HIST1H4H by 27621, Upstream of HIST1H3F by 62513, Upstream of HIST1H4G by 66143, Upstream of HIST1H3G by 41736, Upstream of HIST1H1D…
rs11966360	6	0.655556	26316982	0.711744	0.754231	0.639761	0.238957	0.472787			Upstream of BTN3A2 by 48404, Upstream of BTN3A1 by 85482, Upstream of BTN2A2 by 66341, Downstream of HIST1H4F by 75961, Downstream of HIST1H3E by 91138, Downstream of HIST1H2AE by 99271, Downstream of HIST1H2BH by 64679, Downstream of HIST1H2BI by 43342, Upstream of HIST1H4H by 31255, Upstream of HIST1H3F by 66147, Upstream of HIST1H4G by 69777, Upstream of HIST1H3G by 45370, Upstream of HIST1H1D…
rs11962660	6	0.522222	26331493	0.764333	0.754231	0.709958	0.340209	0.424124	TRNA_Met, TRNA_Trp	5upstream, 3downstream	Upstream of BTN3A2 by 33893, Upstream of BTN3A1 by 70971, Upstream of BTN2A2 by 51830, Upstream of BTN2A3P by 90125, Downstream of HIST1H4F by 90472, Downstream of HIST1H2BH by 79190, Downstream of HIST1H2BI by 57853, Upstream of HIST1H4H by 45766, Upstream of HIST1H3F by 80658, Upstream of HIST1H4G by 84288, Upstream of HIST1H3G by 59881, Upstream of HIST1H1D by 96277
rs9461249	6	0.633333	26383386	0.324834	0.354585	0.346734	0.140251	0.184583	BTN2A2	5utr	Upstream of BTN3A3 by 57313, Upstream of BTN3A1 by 19078, Upstream of BTN2A1 by 74745, Upstream of BTN2A2 by 52, Upstream of BTN2A3P by 38232, Downstream of BTN3A2 by 4838, Downstream of LOC285819 by 88785, Upstream of HIST1H4H by 97659
rs9467741	6	0.666667	26383459	0.373392	0.354585	0.351806	0.168673	0.204719	BTN2A2	intronic	Upstream of BTN3A3 by 57240, Upstream of BTN3A1 by 19005, Upstream of BTN2A1 by 74672, Upstream of BTN2A3P by 38159, Downstream of BTN3A2 by 4911, Downstream of LOC285819 by 88712, Upstream of HIST1H4H by 97732
rs3857549	6	0.588889	26406053	0.936049	0.90503	0.90415	0.543596	0.392453	BTN3A1	intronic	Upstream of BTN3A3 by 34646, Upstream of BTN2A1 by 52078, Upstream of BTN1A1 by 95441, Upstream of BTN2A3P by 15565, Downstream of BTN3A2 by 27505, Downstream of BTN2A2 by 10953, Downstream of LOC285819 by 66118
rs9461254	6	0.544444	26469445	0.99897	0.90503	0.998003	0.526357	0.472613	BTN2A1	3utr	Upstream of HMGN4 by 69126, Upstream of BTN1A1 by 32049, Upstream of HCG11 by 52488, Downstream of BTN3A3 by 15802, Downstream of BTN3A2 by 90897, Downstream of BTN3A1 by 54001, Downstream of BTN2A2 by 74345, Downstream of BTN2A3P by 38629, Downstream of LOC285819 by 2726
rs6911470	6	0.544444	26471596	0.999564	0.90503	0.999154	0.532456	0.467108	BTN2A1, LOC285819	3downstream, 3downstream	Upstream of HMGN4 by 66975, Upstream of BTN1A1 by 29898, Upstream of HCG11 by 50337, Downstream of BTN3A3 by 17953, Downstream of BTN3A2 by 93048, Downstream of BTN3A1 by 56152, Downstream of BTN2A1 by 1715, Downstream of BTN2A2 by 76496, Downstream of BTN2A3P by 40780, Downstream of LOC285819 by 575
rs7773913	6	0.577778	26473983	0.996985	0.90503	0.994156	0.488212	0.508773	LOC285819, BTN2A1	non-coding intronic, intronic	Upstream of HMGN4 by 64588, Upstream of BTN1A1 by 27511, Upstream of HCG11 by 47950, Downstream of BTN3A3 by 20340, Downstream of BTN3A2 by 95435, Downstream of BTN3A1 by 58539, Downstream of BTN2A1 by 4102, Downstream of BTN2A2 by 78883, Downstream of BTN2A3P by 43167
rs13437351	6	0.577778	26475784	0.996985	0.90503	0.994156	0.488212	0.508773	LOC285819, BTN2A1	non-coding intronic, intronic	Upstream of HMGN4 by 62787, Upstream of BTN1A1 by 25710, Upstream of HCG11 by 46149, Downstream of BTN3A3 by 22141, Downstream of BTN3A2 by 97236, Downstream of BTN3A1 by 60340, Downstream of BTN2A1 by 5903, Downstream of BTN2A2 by 80684, Downstream of BTN2A3P by 44968
rs6940691	6	0.544444	26481714	0.999435	0.90503	0.998904	0.518535	0.4809	LOC285819	non-coding intronic	Upstream of HMGN4 by 56857, Upstream of BTN1A1 by 19780, Upstream of HCG11 by 40219, Downstream of BTN3A3 by 28071, Downstream of BTN3A1 by 66270, Downstream of BTN2A1 by 4865, Downstream of BTN2A2 by 86614, Downstream of BTN2A3P by 50898
rs9467803	6	0.455556	26581874	0.99851	0.90503	0.997112	0.601057	0.397453			Upstream of ABT1 by 15296, Downstream of HMGN4 by 34710, Downstream of BTN1A1 by 71222, Downstream of HCG11 by 54262, Downstream of ZNF322 by 52736, Upstream of LOC285819 by 99137
rs13978	6	0.5	26599043	0.994489	0.90503	0.989318	0.594731	0.399758	ABT1	3utr	Downstream of HMGN4 by 51879, Downstream of BTN1A1 by 88391, Downstream of HCG11 by 71431, Downstream of ZNF322 by 35567
rs11758636	6	0.377778	27229561	0.204294	0.286198	0.284989	0.101969	0.102325			Upstream of VN1R10P by 62978, Downstream of PRSS16 by 5162, Downstream of ZNF204P by 96040, Downstream of POM121L2 by 47280
rs9969094	6	0.544444	27367824	0.570894	0.564916	0.558836	0.27482	0.296074	ZNF391	intronic	Downstream of VN1R10P by 74083, Downstream of ZNF184 by 50696, Upstream of ZNF204P by 24671, Upstream of POM121L2 by 87813
rs17693877	6	0.344444	27707046	0.125248	0.244383	0.210252	0.0682502	0.0569982			Upstream of LOC100131289 by 22476, Upstream of HIST1H4J by 84856, Upstream of HIST1H2AI by 68930, Upstream of HIST1H2BM by 75775, Upstream of HIST1H2BN by 99393, Upstream of HIST1H3H by 70795, Downstream of LINC01012 by 29045, Downstream of HIST1H2AK by 98611, Downstream of HIST1H2BL by 68210, Downstream of HIST1H2AJ by 75033, Downstream of HIST1H4K by 91905
rs200482	6	0.6	27773904	0.3289	0.354585	0.347159	0.133368	0.195532	HIST1H2BL, HIST1H3H	3downstream, 5upstream	Upstream of HIST1H4J by 17998, Upstream of HIST1H2AL by 59202, Upstream of HIST1H2AI by 2072, Upstream of HIST1H2BM by 8917, Upstream of HIST1H2BN by 32535, Upstream of HIST1H3H by 3937, Upstream of HIST1H2BO by 87298, Downstream of LOC100131289 by 42938, Downstream of LINC01012 by 95903, Downstream of HIST1H4L by 67021, Downstream of HIST1H3I by 65718, Downstream of HIST1H2AM by 86572, Downstrea…
rs370155	6	0.6	27782031	0.888746	0.754231	0.761267	0.417843	0.470903	HIST1H2AJ, HIST1H2BM	3downstream, 5upstream	Upstream of HIST1H4J by 9871, Upstream of HIST1H2AL by 51075, Upstream of HIST1H2BM by 790, Upstream of HIST1H2BN by 24408, Upstream of HIST1H2BO by 79171, Downstream of LOC100131289 by 51065, Downstream of HIST1H2AI by 5586, Downstream of HIST1H3H by 3717, Downstream of HIST1H4L by 58894, Downstream of HIST1H3I by 57591, Downstream of HIST1H2AM by 78445, Downstream of HIST1H2AK by 23626, Downstr…
rs200490	6	0.577778	27796935	0.98086	0.90503	0.962904	0.556957	0.423903	HIST1H4K	3downstream	Upstream of HIST1H2AL by 36171, Upstream of HIST1H2BN by 9504, Upstream of HIST1H2BO by 64267, Downstream of LOC100131289 by 65969, Downstream of HIST1H4J by 4677, Downstream of HIST1H2AI by 20490, Downstream of HIST1H2BM by 13668, Downstream of HIST1H3H by 18621, Downstream of HIST1H4L by 43990, Downstream of HIST1H3I by 42687, Downstream of HIST1H2AM by 63541, Downstream of HIST1H2AK by 8722, D…
rs201002	6	0.611111	27808192	0.843589	0.754231	0.757785	0.366504	0.477085	HIST1H2AK, HIST1H2BN	5upstream, non-coding intronic	Upstream of HIST1H2AL by 24914, Upstream of HIST1H2BO by 53010, Downstream of LOC100131289 by 77226, Downstream of HIST1H4J by 15934, Downstream of HIST1H2AI by 31747, Downstream of HIST1H2BM by 24925, Downstream of HIST1H2BN by 1304, Downstream of HIST1H3H by 29878, Downstream of HIST1H4L by 32733, Downstream of HIST1H3I by 31430, Downstream of HIST1H2AM by 52284, Downstream of HIST1H3J by 49900…
rs200990	6	0.588889	27815823	0.984936	0.90503	0.970804	0.566598	0.418338	HIST1H2BN	non-coding intronic	Upstream of HIST1H2AL by 17283, Upstream of HIST1H2BO by 45379, Downstream of LOC100131289 by 84857, Downstream of HIST1H4J by 23565, Downstream of HIST1H2AI by 39378, Downstream of HIST1H2BM by 32556, Downstream of HIST1H2BN by 8935, Downstream of HIST1H3H by 37509, Downstream of HIST1H4L by 25102, Downstream of HIST1H3I by 23799, Downstream of HIST1H2AM by 44653, Downstream of HIST1H3J by 42269…
rs6927241	6	0.5	27889334	0.999975	0.90503	0.999951	0.722145	0.27783			Upstream of OR2B6 by 35684, Downstream of HIST1H4J by 97076, Downstream of HIST1H2AL by 55758, Downstream of HIST1H2BN by 82446, Downstream of HIST1H2BO by 27665, Upstream of HIST1H4L by 48045, Upstream of HIST1H3I by 49235, Upstream of HIST1H2AM by 28371, Upstream of HIST1H2AK by 83217, Upstream of HIST1H3J by 30764, Upstream of HIST1H1B by 53975, Upstream of OR2B2 by 9160, Upstream of HIST1H4K …
rs12332927	6	0.622222	27955115	0.184009	0.244383	0.246314	0.0800002	0.104009			Upstream of ZNF165 by 93366, Downstream of OR2B6 by 29155, Downstream of HIST1H2BO by 93446, Upstream of HIST1H2AM by 94152, Upstream of HIST1H3J by 96545, Upstream of OR2B2 by 74941
rs1225715	6	0.533333	28113373	0.99038	0.90503	0.981356	0.60797	0.38241	ZKSCAN8	intronic	Upstream of ZNF192P1 by 16165, Upstream of ZSCAN9 by 79655, Downstream of ZSCAN12P1 by 49880, Downstream of ZSCAN16 by 15517, Downstream of ZNF165 by 56033, Downstream of TOB2P1 by 69742, Downstream of ZKSCAN4 by 96109, Upstream of ZSCAN16-AS1 by 8279
rs1225618	6	0.533333	28129713	0.98712	0.90503	0.975037	0.613622	0.373498	ZNF192P1	non-coding intronic	Upstream of ZSCAN9 by 63315, Upstream of NKAPL by 97361, Downstream of ZKSCAN8 by 2463, Downstream of ZSCAN12P1 by 66220, Downstream of ZSCAN16 by 31857, Downstream of ZNF165 by 72373, Downstream of TOB2P1 by 53402, Downstream of ZKSCAN4 by 79769, Upstream of ZSCAN16-AS1 by 24619
rs7757215	6	0.488889	28212489	0.490355	0.354585	0.365756	0.236922	0.253433	ZKSCAN4	3downstream	Upstream of ZSCAN26 by 22298, Upstream of PGBD1 by 36824, Upstream of NKAPL by 14585, Downstream of ZKSCAN8 by 85239, Downstream of ZNF192P1 by 75116, Downstream of ZSCAN9 by 11225, Downstream of ZSCAN31 by 80025, Upstream of TOB2P1 by 25782
rs115974583	6	0.422222	28754704	0.555048	0.564916	0.555526	0.265511	0.289537			Downstream of LOC401242 by 72697
rs114877723	6	0.488889	28824958	0.739297	0.754231	0.676539	0.341328	0.397969			Upstream of HCG14 by 39348, Upstream of LINC01556 by 86602, Downstream of TRIM27 by 45820, Downstream of LOC401242 by 2443
rs115685767	6	0.4	28870975	0.161472	0.244383	0.245034	0.0805984	0.0808736			Upstream of LINC01556 by 40585, Downstream of HCG14 by 5878, Downstream of ZNF311 by 91618, Upstream of LOC401242 by 39521
rs114368795	6	0.3	29015126	0.790121	0.754231	0.744381	0.55954	0.230581			Upstream of OR2J3 by 64460, Downstream of OR2B3 by 38858, Upstream of OR2W1 by 2174, Upstream of ZNF311 by 42089
rs115432819	6	0.3	29075662	0.675897	0.564916	0.609823	0.461171	0.214726			Upstream of OR2J2 by 65648, Upstream of OR2J3 by 3924, Downstream of LOC100129636 by 31145, Upstream of OR2W1 by 62710, Upstream of OR2B3 by 20572
rs114644120	6	0.311111	29171852	0.81853	0.754231	0.755852	0.435481	0.38305			Downstream of OR2J2 by 29501, Downstream of OR2J3 by 91191
rs116062953	6	0.355556	31597757	0.176299	0.244383	0.245876	0.09794	0.0783586			Upstream of C6orf25 by 93363, Upstream of CSNK2B by 35899, Upstream of LY6G6D by 85375, Upstream of LY6G5B by 40970, Upstream of APOM by 22429, Upstream of MIR6832 by 3806, Upstream of LY6G6F by 76926, Downstream of LTA by 55657, Downstream of LST1 by 41071, Downstream of NFKBIL1 by 71151, Downstream of SNORA38 by 6770, Downstream of AIF1 by 12959, Downstream of TNF by 51645, Downstream of MCCD1 …
rs114196860	6	0.355556	31611746	0.522762	0.564916	0.548781	0.284104	0.238657			Upstream of C6orf25 by 79374, Upstream of CSNK2B by 21910, Upstream of LY6G6D by 71386, Upstream of LY6G5B by 26981, Upstream of MSH5 by 95978, Upstream of APOM by 8440, Upstream of MSH5-SAPCD1 by 95978, Upstream of LY6G6F by 62937, Downstream of LTA by 69646, Downstream of LST1 by 55060, Downstream of NFKBIL1 by 85140, Downstream of SNORA38 by 20759, Downstream of AIF1 by 26948, Downstream of PR…
rs114292707	6	0.366667	31615514	0.536457	0.564916	0.551642	0.308192	0.228265			Upstream of C6orf25 by 75606, Upstream of CSNK2B by 18142, Upstream of LY6G6D by 67618, Upstream of LY6G5B by 23213, Upstream of MSH5 by 92210, Upstream of APOM by 4672, Upstream of MSH5-SAPCD1 by 92210, Upstream of LY6G6F by 59169, Downstream of LTA by 73414, Downstream of LST1 by 58828, Downstream of NFKBIL1 by 88908, Downstream of SNORA38 by 24527, Downstream of AIF1 by 30716, Downstream of PR…
rs115181763	6	0.366667	31631907	0.96614	0.90503	0.934374	0.804179	0.161961			Upstream of C6orf25 by 59213, Upstream of CSNK2B by 1749, Upstream of LY6G6D by 51225, Upstream of LY6G5B by 6820, Upstream of MSH5 by 75817, Upstream of SAPCD1 by 98865, Upstream of MSH5-SAPCD1 by 75817, Upstream of LY6G6F by 42776, Downstream of LTA by 89807, Downstream of LST1 by 75221, Downstream of SNORA38 by 40920, Downstream of AIF1 by 47109, Downstream of PRRC2A by 26353, Downstream of TN…
rs115636595	6	0.466667	31819164	0.132312	0.244383	0.219992	0.0585064	0.0738054			Upstream of C2 by 46397, Upstream of CFB by 94556, Downstream of C6orf48 by 11621, Downstream of SNORD52 by 14248, Downstream of HSPA1B by 21133, Downstream of HSPA1A by 33445, Downstream of MSH5 by 88709, Downstream of SNORD48 by 16061, Downstream of SAPCD1 by 86540, Downstream of MSH5-SAPCD1 by 86540, Downstream of EHMT2 by 28371, Downstream of SLC44A4 by 11805, Downstream of NEU1 by 7664, Down…
rs16871026	6	0.4	32815488	0.134534	0.244383	0.223057	0.0513253	0.0832092	TAP1, LOC100507463	intronic, 3downstream	Upstream of LOC100294145 by 46464, Upstream of PSMB9 by 6449, Downstream of PSMB8-AS1 by 1211, Downstream of HLA-DMB by 86917, Upstream of MIR3135B by 97732, Upstream of TAP2 by 8888, Upstream of PSMB8 by 2776, Upstream of HLA-DOB by 30663, Upstream of HLA-DQB2 by 84158
rs16871027	6	0.4	32816663	0.122076	0.244383	0.205878	0.0464204	0.0756559	TAP1	intronic	Upstream of LOC100294145 by 45289, Upstream of PSMB9 by 5274, Downstream of PSMB8-AS1 by 2386, Downstream of HLA-DMB by 85742, Downstream of HLA-DMA by 99727, Upstream of MIR3135B by 98907, Upstream of TAP2 by 10063, Upstream of PSMB8 by 3951, Upstream of HLA-DOB by 31838, Upstream of HLA-DQB2 by 85333
rs115828035	6	0.444444	33003745	0.134442	0.244383	0.222929	0.0478586	0.0865834			Upstream of HLA-DPB1 by 39957, Upstream of HLA-DPB2 by 76547, Downstream of BRD2 by 54463, Downstream of HLA-DPA1 by 28600, Upstream of HLA-DMB by 94898, Upstream of HLA-DMA by 82846, Upstream of HLA-DOA by 26356
rs11964724	6	0.4	33412892	0.144116	0.244383	0.236269	0.0565263	0.0875898	SYNGAP1	intronic	Upstream of ZBTB9 by 9463, Downstream of PHF1 by 28662, Downstream of KIFC1 by 35193, Downstream of MIR5004 by 6678, Upstream of CUTA by 26827
rs2792652	6	0.377778	54081197	0.983346	0.90503	0.967721	0.490317	0.493028	MLIP	3utr	Upstream of TINAG by 92005
rs2231263	6	0.288889	89790031	0.208985	0.286198	0.285108	0.0991749	0.10981	PNRC1	5upstream	Upstream of PNRC1 by 397, Upstream of PM20D2 by 65737, Downstream of SRSF12 by 15646, Downstream of GABRR1 by 97191
rs17079939	6	0.366667	118599253	0.17123	0.244383	0.245588	0.0623721	0.108858	SLC35F1	intronic
rs7455849	7	0.344444	7268939	0.106052	0.244383	0.183781	0.0469502	0.0591014	C1GALT1	intronic	Upstream of LOC101927354 by 25845
rs10272612	7	0.388889	17038368	0.328106	0.354585	0.347076	0.134751	0.193355
rs10249433	7	0.588889	19397441	0.136033	0.244383	0.225123	0.0228185	0.113215
rs519654	7	0.455556	41582896	0.196416	0.244383	0.247019	0.0751821	0.121233
rs10264979	7	0.233333	91603004	0.103984	0.244383	0.18093	0.0435735	0.0604102	AKAP9	intronic	Upstream of MTERF1 by 92970
rs975494	7	0.155556	142222582	0.427762	0.354585	0.358017	0.359798	0.0679643	TCRBV21S1, TCRBV5S1A1T, BV13S6J2.1, BV13S1J2.7	3downstream, intronic, intronic, intronic
rs10269577	7	0.433333	143861772	0.117405	0.244383	0.199437	0.0320912	0.0853139			Upstream of CTAGE4 by 18775, Upstream of LOC101928605 by 30641, Upstream of OR2A1-AS1 by 30641, Downstream of OR2A2 by 54140, Downstream of OR2A25 by 89527, Downstream of OR2A12 by 68639, Downstream of OR2A14 by 34634, Downstream of ARHGEF34P by 94316, Downstream of OR2A20P by 85994, Downstream of OR2A9P by 85791, Downstream of RNU6-57P by 45167, Downstream of OR2A7 by 94016, Downstream of OR2A1 …
rs6464084	7	0.522222	150264603	0.526833	0.564916	0.549632	0.225576	0.301257	GIMAP4	intronic	Downstream of GIMAP8 by 88120, Downstream of GIMAP7 by 46442, Downstream of GIMAP6 by 57860
rs17765747	8	0.533333	62128707	0.131498	0.244383	0.21887	0.0382549	0.093243			Upstream of CLVS1 by 71817
rs11993533	8	0.355556	109331876	0.147394	0.244383	0.240789	0.0615836	0.0858104			Upstream of EIF3E by 70917
rs4637809	8	0.488889	124938907	0.203144	0.2769	0.2769	0.0690934	0.13405	FER1L6	intronic	Downstream of FER1L6-AS1 by 57470
rs7830370	8	0.366667	134094976	0.660975	0.564916	0.600994	0.401952	0.259023	TG, SLA	intronic, intronic	Upstream of SLA by 22373, Upstream of MIR7848 by 36150
rs6577827	8	0.533333	138746389	0.124103	0.244383	0.208673	0.0373624	0.086741
rs17659039	9	0.411111	3326992	0.230134	0.286198	0.285644	0.0743891	0.155744	RFX3	intronic
rs10733542	9	0.466667	8175757	0.876819	0.754231	0.760347	0.380568	0.496251
rs7860133	9	0.466667	8188463	0.883755	0.754231	0.760882	0.402977	0.480777
rs10969120	9	0.388889	29400712	0.175043	0.244383	0.245805	0.0826276	0.0924153
rs12344736	9	0.488889	37641706	0.160406	0.244383	0.244974	0.0389656	0.12144			Upstream of FRMPD1 by 9345, Upstream of TOMM5 by 49070, Upstream of FBXO10 by 65456
rs12003443	9	0.4	73388919	0.408602	0.354585	0.355649	0.177232	0.23137	TRPM3	intronic	Downstream of TRPM3 by 9858, Downstream of MIR204 by 35971
rs12004686	9	0.622222	81682751	0.102872	0.244383	0.179397	0.00763341	0.0952385			Downstream of LOC101927450 by 67586
rs12343422	9	0.4	95873388	0.121109	0.244383	0.204544	0.0310473	0.0900615	C9orf89	intronic	Upstream of WNK2 by 73823, Downstream of SUSD3 by 25970, Downstream of FGD3 by 74870, Downstream of NINJ1 by 10382, Upstream of LOC101927954 by 96162
rs7042611	9	0.411111	96842557	0.122559	0.244383	0.206544	0.0387119	0.0838473	PTPDC1	intronic	Upstream of MIRLET7D by 98558, Upstream of PTPDC1 by 4153, Upstream of MIRLET7F1 by 96071, Upstream of MIRLET7A1 by 95681, Downstream of MIRLET7DHG by 96294
rs11573662	9	0.411111	110063197	0.108848	0.244383	0.187638	0.0483899	0.0604585	RAD23B	intronic
rs12350377	9	0.4	116097835	0.512078	0.564916	0.54655	0.261546	0.250532	WDR31	intronic	Upstream of BSPRY by 13976, Upstream of C9orf43 by 75088, Downstream of PRPF4 by 42650, Downstream of SLC31A1 by 71063, Downstream of POLE3 by 71682, Downstream of ALAD by 50756, Downstream of HDHD3 by 37860, Upstream of RNF183 by 36515, Upstream of CDC26 by 59966
rs16934033	9	0.5	119657927	0.894466	0.754231	0.761708	0.347093	0.547372	ASTN2	intronic
rs7040276	9	0.533333	129982879	0.163788	0.244383	0.245166	0.0623504	0.101438	RALGPS1	3utr	Upstream of GARNL3 by 43061, Downstream of RALGPS1 by 3155, Upstream of ANGPTL2 by 97835
rs7097103	10	0.288889	4346676	0.138156	0.244383	0.22805	0.0699481	0.0682075			Upstream of LINC00703 by 79761, Upstream of LINC00702 by 60572
rs623288	10	0.566667	36050059	0.831451	0.754231	0.756849	0.258256	0.573194	FW312330	5upstream	Upstream of LINC01452 by 17170
rs12355080	10	0.4	71963608	0.821383	0.754231	0.756072	0.345666	0.475717	PPA1	intronic	Downstream of H2AFY2 by 91568, Downstream of LRRC20 by 95117, Downstream of NPFFR1 by 51104, Upstream of SAR1A by 33323, Upstream of AIFM2 by 70918, Upstream of TYSND1 by 57112
rs7072230	10	0.4	71978144	0.878788	0.754231	0.760499	0.37701	0.501779	PPA1	intronic	Downstream of LRRC20 by 80581, Downstream of NPFFR1 by 36568, Upstream of SAR1A by 47859, Upstream of AIFM2 by 85454, Upstream of TYSND1 by 71648
rs7897444	10	0.711111	73895387	0.133832	0.244383	0.222088	0.0423316	0.0915006	ASCC1, ANAPC16	intronic, non-coding intronic	Upstream of ANAPC16 by 80370, Upstream of SPOCK2 by 46597
rs6480598	10	0.466667	73966813	0.199573	0.244383	0.247198	0.0765852	0.122988	ASCC1, ANAPC16	intronic, non-coding intronic	Upstream of ANAPC16 by 8944, Upstream of DDIT4 by 66863
rs7912153	10	0.388889	74250762	0.165195	0.244383	0.245246	0.0785532	0.0866417	MICU1, MIR1256	intronic, non-coding intronic
rs11817779	10	0.333333	76030484	0.377985	0.354585	0.352286	0.110464	0.267521	ADK	intronic
rs2812425	10	0.5	79553673	0.984843	0.90503	0.970624	0.40983	0.575014	DLG5, DQ591438	intronic, 3downstream
rs1268514	10	0.5	79578292	0.940003	0.90503	0.904382	0.378635	0.561368	DLG5	intronic
rs1261993	10	0.5	79593051	0.707578	0.754231	0.634199	0.289677	0.417901	DLG5	intronic	Upstream of DLG5-AS1 by 93518
rs1248671	10	0.488889	79603826	0.936963	0.90503	0.904203	0.354956	0.582007	DLG5	intronic	Upstream of DLG5-AS1 by 82743
rs7092099	10	0.444444	83394720	0.33021	0.354585	0.347296	0.0926918	0.237518
rs10883672	10	0.5	83468658	0.838895	0.754231	0.757423	0.327536	0.511359	Mir_544	5upstream
rs12249692	10	0.566667	83489022	0.738333	0.754231	0.675253	0.310367	0.427966
rs7097951	10	0.577778	99313476	0.115839	0.244383	0.197277	0.029816	0.0860227	UBTD1	intronic	Upstream of HOGA1 by 30625, Upstream of PI4K2A by 86966, Upstream of ANKRD2 by 18721, Upstream of MIR5692C2 by 41498, Upstream of C10orf62 by 35973, Downstream of ZDHHC16 by 96349, Downstream of MORN4 by 60833, Upstream of MMS19 by 54925
rs11816708	10	0.466667	101615015	0.195405	0.244383	0.246961	0.0678145	0.127591			Upstream of DNMBP-AS1 by 71950, Downstream of ABCC2 by 3066, Downstream of CUTC by 99121, Downstream of DNMBP by 20318
rs2418770	10	0.6	107396793	0.190157	0.244383	0.246663	0.0524114	0.137745			Downstream of LOC101927549 by 36574
rs11192698	10	0.422222	107821298	0.111379	0.244383	0.191127	0.0509202	0.060459
rs4758324	11	0.4	8315941	0.115261	0.244383	0.19648	0.0348877	0.0803733			Downstream of STK33 by 97471, Upstream of LMO1 by 25759
rs9666262	11	0.366667	29742756	0.310974	0.354585	0.345287	0.15262	0.158355
rs1381387	11	0.4	39837082	0.132645	0.244383	0.220452	0.0502461	0.0823994
rs12272346	11	0.433333	58055186	0.972048	0.90503	0.945825	0.549636	0.422413			Downstream of OR1S1 by 71992, Downstream of OR9Q2 by 96196, Downstream of OR5B17 by 70411, Upstream of OR10W1 by 19454, Upstream of OR10Q1 by 58796, Upstream of OR1S2 by 83533
rs7925327	11	0.433333	58057129	0.961452	0.90503	0.925287	0.539788	0.421664			Downstream of OR1S1 by 73935, Downstream of OR9Q2 by 98139, Downstream of OR5B17 by 68468, Upstream of OR10W1 by 21397, Upstream of OR10Q1 by 60739, Upstream of OR1S2 by 85476
rs7936746	11	0.366667	58086245	0.643018	0.564916	0.590369	0.390047	0.252971			Downstream of OR5B17 by 39352, Downstream of OR5B3 by 83692, Upstream of OR10W1 by 50513, Upstream of OR10Q1 by 89855
rs7945889	11	0.477778	58376735	0.290527	0.286198	0.293112	0.124416	0.166111	ZFP91, ZFP91-CNTF	intronic, non-coding intronic	Upstream of CNTF by 13410, Downstream of GLYAT by 99494, Upstream of LPXN by 31096
rs11227780	11	0.466667	67136021	0.31242	0.354585	0.345438	0.071837	0.240583	CLCF1, LOC100130987	intronic, non-coding intronic	Upstream of RAD9A by 23401, Upstream of CARNS1 by 47127, Upstream of CABP4 by 83864, Upstream of TBC1D10C by 35362, Upstream of RPS6KB2 by 59913, Downstream of SSH3 by 55943, Downstream of ADRBK1 by 81992, Downstream of ANKRD13D by 66066, Downstream of CORO1B by 69496, Downstream of TMEM134 by 95797, Downstream of PPP1CA by 29630, Downstream of GPR152 by 82750, Downstream of PTPRCAP by 66959, Ups…
rs10896171	11	0.466667	67155210	0.379218	0.354585	0.352414	0.0815451	0.297673	LOC100130987	non-coding intronic	Upstream of RAD9A by 4212, Upstream of CARNS1 by 27938, Upstream of AIP by 95289, Upstream of CABP4 by 64675, Upstream of TBC1D10C by 16173, Upstream of RPS6KB2 by 40724, Downstream of SSH3 by 75132, Downstream of ANKRD13D by 85255, Downstream of CORO1B by 50307, Downstream of TMEM134 by 76608, Downstream of PPP1CA by 10441, Downstream of GPR152 by 63561, Downstream of PTPRCAP by 47770, Upstream …
rs730042	11	0.333333	72022400	0.191671	0.244383	0.246749	0.0949779	0.0966931	CLPB	intronic	Downstream of FOLR2 by 89406, Downstream of INPPL1 by 72212, Upstream of PHOX2A by 67180
rs7931927	11	0.466667	77863184	0.613193	0.564916	0.572722	0.31816	0.295033	LOC100289388	non-coding intronic	Upstream of USP35 by 36673, Downstream of THRSP by 83781, Downstream of GAB2 by 63151, Downstream of KCTD21 by 19105, Upstream of NDUFC2-KCTD14 by 71919, Upstream of NDUFC2 by 71919, Upstream of ALG8 by 12485, Upstream of RNU6-83P by 32363
rs4561234	11	0.355556	83946670	0.15639	0.244383	0.244746	0.0505751	0.105815	DLG2	intronic
rs17094433	11	0.4	100018985	0.215789	0.286198	0.28528	0.110012	0.105777	CNTN5	intronic
rs7931806	11	0.433333	115219144	0.192544	0.244383	0.246799	0.060878	0.131666	CADM1	intronic
rs11605217	11	0.266667	117049310	0.609078	0.564916	0.570287	0.320269	0.288809	SIDT2, PAFAH1B2	5upstream, 3downstream	Upstream of TAGLN by 20729, Upstream of RNF214 by 54030, Upstream of SIDT2 by 628, Downstream of PAFAH1B2 by 421, Downstream of LOC100652768 by 17018, Downstream of PCSK7 by 26476, Upstream of SIK3 by 80179
rs12270261	11	0.411111	120577413	0.203645	0.281629	0.281629	0.096488	0.107157	GRIK4	intronic
rs10841472	12	0.666667	20377178	0.888718	0.754231	0.761265	0.356244	0.532474
rs17328763	12	0.322222	21282570	0.117357	0.244383	0.199371	0.063649	0.0537081	SLCO1B1	5upstream	Upstream of SLCO1B1 by 1557, Downstream of SLCO1B7 by 39530
rs7305484	12	0.355556	21443906	0.463104	0.354585	0.362387	0.245678	0.217426	SLCO1A2	intronic	Upstream of IAPP by 81895, Downstream of SLCO1B1 by 51176
rs11045953	12	0.466667	21455051	0.183053	0.244383	0.24626	0.0771053	0.105948	SLCO1A2	intronic	Upstream of IAPP by 70750, Downstream of SLCO1B1 by 62321
rs11045956	12	0.366667	21455927	0.11002	0.244383	0.189253	0.0590876	0.0509321	SLCO1A2	intronic	Upstream of IAPP by 69874, Downstream of SLCO1B1 by 63197
rs11045958	12	0.466667	21456942	0.1796	0.244383	0.246064	0.0754338	0.104166	SLCO1A2	intronic	Upstream of IAPP by 68859, Downstream of SLCO1B1 by 64212
rs11045960	12	0.366667	21460346	0.107889	0.244383	0.186315	0.0573986	0.0504908	SLCO1A2	intronic	Upstream of IAPP by 65455, Downstream of SLCO1B1 by 67616
rs7137014	12	0.355556	21468743	0.422161	0.354585	0.357325	0.218752	0.20341	SLCO1A2	intronic	Upstream of IAPP by 57058, Downstream of SLCO1B1 by 76013
rs12298237	12	0.411111	21474776	0.468332	0.354585	0.363033	0.193463	0.274868	SLCO1A2	intronic	Upstream of IAPP by 51025, Downstream of SLCO1B1 by 82046
rs2909076	12	0.444444	22262895	0.135197	0.244383	0.223971	0.0299705	0.105227			Downstream of CMAS by 44289, Downstream of ST8SIA1 by 83429
rs16929850	12	0.611111	26144849	0.975851	0.90503	0.953196	0.488262	0.487589	RASSF8	non-coding intronic	Upstream of RASSF8 by 60641, Upstream of RASSF8-AS1 by 32474
rs16929965	12	0.644444	26202427	1	0.90503	1	0.611011	0.388989	RASSF8	non-coding intronic	Upstream of RASSF8 by 3063, Downstream of BHLHE41 by 70531, Upstream of RASSF8-AS1 by 90052
rs2729646	12	0.677778	26205948	0.991564	0.90503	0.983649	0.384177	0.607387	RASSF8	non-coding intronic	Downstream of BHLHE41 by 67010, Upstream of RASSF8-AS1 by 93573
rs956627	12	0.644444	26213720	0.999714	0.90503	0.999446	0.51801	0.481705	RASSF8	intronic	Downstream of BHLHE41 by 59238
rs16921293	12	0.466667	33940823	0.185788	0.244383	0.246415	0.10039	0.0853981
rs11181296	12	0.466667	42422536	0.113101	0.244383	0.193502	0.0383367	0.0747648			Downstream of GXYLT1 by 53111
rs7137335	12	0.577778	60508714	0.870303	0.754231	0.759845	0.43134	0.438962
rs7962272	12	0.644444	60613910	0.111298	0.244383	0.191016	0.0343545	0.076944
rs11830569	12	0.477778	70182739	0.4716	0.354585	0.363437	0.154276	0.317324	RAB3IP	intronic	Upstream of BEST3 by 89543, Upstream of LOC101928002 by 50391
rs12321140	12	0.366667	70580755	0.402797	0.354585	0.354931	0.193104	0.209693			Upstream of CNOT2 by 56018, Downstream of LINC01481 by 35214
rs12309057	12	0.522222	70681814	0.112779	0.244383	0.193058	0.0367514	0.0760278	CNOT2	intronic	Upstream of KCNMB4 by 78247, Upstream of LINC01481 by 44674
rs12315816	12	0.511111	70733662	0.956311	0.90503	0.915323	0.388947	0.567363	CNOT2	intronic	Upstream of KCNMB4 by 26399, Upstream of LINC01481 by 96522
rs17110278	12	0.355556	72180735	0.11762	0.244383	0.199733	0.0563588	0.0612614	RAB21	3utr	Upstream of TBC1D15 by 52751, Downstream of TMEM19 by 82896, Downstream of MRS2P2 by 61338
rs11179442	12	0.633333	73278751	0.3298	0.354585	0.347253	0.0610441	0.268756
rs12301885	12	0.355556	74951080	0.221584	0.286198	0.285427	0.085494	0.13609			Downstream of ATXN7L3B by 15848
rs7304787	12	0.511111	83440630	0.202558	0.271367	0.271367	0.0888384	0.113719	TMTC2	intronic
rs1050395	12	0.466667	90028901	0.277751	0.286198	0.290819	0.0918108	0.18594	ATP2B1	coding	Upstream of LINC00936 by 73830
rs7977047	12	0.488889	93200557	0.116207	0.244383	0.197785	0.0356255	0.0805815	EEA1	intronic	Downstream of C12orf74 by 98232, Downstream of PLEKHG7 by 34689
rs11113235	12	0.444444	107644562	0.50716	0.564916	0.545522	0.227799	0.279361			Upstream of BTBD11 by 67634
rs16940680	12	0.655556	110352361	0.121409	0.244383	0.204958	0.035243	0.0861661	TCHP	coding	Upstream of ANKRD13A by 84873, Downstream of MIR4497 by 81120, Downstream of GIT2 by 15245, Upstream of TRPV4 by 81149, Upstream of GLTP by 34068
rs16939764	12	0.433333	110358336	0.926105	0.90503	0.903564	0.494599	0.431506	TCHP	non-coding intronic	Upstream of ANKRD13A by 78898, Downstream of TCHP by 2462, Downstream of MIR4497 by 87095, Downstream of GIT2 by 9270, Upstream of TRPV4 by 87124, Upstream of GLTP by 40043
rs16949312	12	0.355556	119968189	0.141892	0.244383	0.233202	0.0646859	0.0772062	CCDC60, AF086288	intronic, non-coding intronic	Upstream of TMEM233 by 63074
rs12308869	12	0.455556	122092823	0.143819	0.244383	0.23586	0.0339635	0.109856	MORN3	intronic	Upstream of TMEM120B by 57834, Downstream of ORAI1 by 12877, Downstream of MIR548AQ by 58318, Upstream of KDM2B by 73903
rs7297797	12	0.666667	123239716	0.155203	0.244383	0.244678	0.0176885	0.137515	DENR	intronic	Upstream of HIP1R by 79545, Upstream of CCDC62 by 19339, Upstream of HCAR3 by 38277, Upstream of HCAR2 by 51812, Upstream of HCAR1 by 24587
rs12367685	12	0.455556	126433410	0.169043	0.244383	0.245464	0.0535296	0.115514			Downstream of LINC00939 by 9823
rs11058637	12	0.388889	126895488	0.129502	0.244383	0.216118	0.0546383	0.0748641			Upstream of LOC100128554 by 31538
rs17081281	13	0.311111	25437809	0.188672	0.244383	0.246579	0.107311	0.081361	RNF17	intronic	Downstream of CENPJ by 18602, Downstream of TPTE2P1 by 65083
rs9601016	13	0.488889	36164936	0.109359	0.244383	0.188342	0.0394202	0.0699388	MIR548F5, NBEA	intronic, intronic
rs9574213	13	0.555556	36172419	0.242697	0.286198	0.285963	0.0745895	0.168108	MIR548F5, NBEA	intronic, intronic
rs9545034	13	0.4	36265658	0.362632	0.354585	0.350682	0.157185	0.205446	MIR548F5	intronic	Downstream of NBEA by 18784, Downstream of DCLK1 by 77130
rs806318	13	0.588889	50840245	0.124882	0.244383	0.209746	0.0310494	0.0938322	DLEU1, BCMS	non-coding intronic, intronic	Downstream of ST13P4 by 92494
rs8001625	13	0.477778	51894311	0.259816	0.286198	0.287601	0.0767593	0.183057			Upstream of SERPINE3 by 20856, Downstream of FAM124A by 35934, Downstream of INTS6 by 41389, Downstream of MIR5693 by 28391
rs1095070	13	0.344444	64450447	0.767529	0.754231	0.714224	0.339366	0.428163			Upstream of LOC102723968 by 32189
rs275884	13	0.333333	64460107	0.658805	0.564916	0.59971	0.353252	0.305553			Upstream of LOC102723968 by 41849
rs1335776	13	0.366667	64523688	0.680523	0.564916	0.61256	0.379113	0.30141
rs1678385	13	0.377778	95848538	0.45481	0.354585	0.361362	0.203543	0.251267	ABCC4	intronic
rs1551767	14	0.388889	25659402	0.169817	0.244383	0.245508	0.0620041	0.107813
rs28507282	14	0.444444	38675903	0.320414	0.354585	0.346273	0.0828275	0.237587	SSTR1	5upstream	Upstream of SSTR1 by 1300, Downstream of CLEC14A by 47301
rs8010269	14	0.455556	38910045	0.258437	0.286198	0.287354	0.0704596	0.187978
rs7141833	14	0.6	54463334	0.283214	0.286198	0.2918	0.0907152	0.192499			Upstream of BMP4 by 39780, Upstream of MIR5580 by 48132
rs811141	14	0.433333	54634340	0.757447	0.754231	0.700766	0.316327	0.44112
rs10047846	14	0.366667	57267335	0.105067	0.244383	0.182424	0.0399565	0.0651107	OTX2	3downstream	Upstream of OTX2-AS1 by 12565, Downstream of OTX2 by 89
rs8004143	14	0.633333	61664539	0.307054	0.354585	0.344877	0.0673951	0.239658	PRKCH	intronic	Downstream of TMEM30B by 79549
rs10498527	14	0.7	69549762	0.182532	0.244383	0.24623	0.0630498	0.119483	DCAF5	intronic	Downstream of ACTN1-AS1 by 95582, Downstream of DCAF5 by 6158
rs10146889	14	0.433333	71201641	0.563816	0.564916	0.557357	0.23077	0.333046	MAP3K9	intronic	Downstream of TTC9 by 59564, Downstream of LINC01269 by 22771, Upstream of LOC101928075 by 93626
rs176769	14	0.366667	77870682	0.124237	0.244383	0.208857	0.0625044	0.0617324	NOXRED1	intronic	Upstream of AHSA1 by 53690, Downstream of GSTZ1 by 72742, Downstream of SAMD15 by 13095, Downstream of VIPAS39 by 22335, Downstream of ISM2 by 70055, Upstream of POMT2 by 83457, Upstream of TMED8 by 27286
rs4243655	14	0.288889	77906686	0.170901	0.244383	0.24557	0.115038	0.0558633	VIPAS39	intronic	Upstream of AHSA1 by 17686, Downstream of SAMD15 by 49099, Downstream of ISM2 by 34051, Downstream of SPTLC2 by 65653, Upstream of NOXRED1 by 17287, Upstream of TMED8 by 63290
rs7174422	15	0.422222	39960053	0.521747	0.564916	0.548569	0.194763	0.326984	FSIP1	intronic	Downstream of THBS1 by 70385
rs1426654	15	0.4	48426484	0.973448	0.90503	0.948539	0.600137	0.373311	SLC24A5, AK021664	coding, 3downstream	Upstream of CTXN2 by 57382, Upstream of SLC12A1 by 72013, Downstream of MYEF2 by 5140
rs11637235	15	0.333333	48633153	0.87033	0.754231	0.759847	0.533016	0.337314	DUT	intronic	Downstream of SLC12A1 by 36878, Downstream of FBN1 by 67349
rs4454939	15	0.388889	88173958	0.307097	0.354585	0.344882	0.133154	0.173943			Downstream of LINC00052 by 51041
rs11857477	15	0.522222	94152870	0.293417	0.286198	0.293631	0.10831	0.185108
rs7203536	16	0.444444	35097351	0.171167	0.244383	0.245585	0.0937017	0.0774657
rs7193177	16	0.577778	72517233	0.102107	0.244383	0.178342	0.0369945	0.0651125	AK095618	non-coding intronic
rs8050315	16	0.6	72705151	0.186615	0.244383	0.246462	0.0644601	0.122155	AK021563	non-coding intronic	Upstream of LINC01572 by 6243
rs8064982	17	0.455556	8719259	0.38298	0.354585	0.352807	0.0937978	0.289182	PIK3R6	intronic	Downstream of PIK3R5 by 62973, Upstream of MFSD6L by 16592, Upstream of CCDC42 by 71105, Upstream of SPDYE4 by 57382
rs3785732	17	0.633333	12724607	0.211956	0.286198	0.285183	0.0589796	0.152976	ARHGAP44	intronic	Downstream of MYOCD by 52342, Downstream of MIR1269B by 95977, Upstream of LOC100128006 by 31006
rs28523978	17	0.522222	18147239	0.220498	0.286198	0.2854	0.115303	0.105195	LLGL1, FLII	3utr, 3downstream	Upstream of MIEF2 by 16608, Upstream of SMCR8 by 71354, Downstream of MYO15A by 64123, Downstream of ALKBH5 by 33972, Downstream of SHMT1 by 83934, Downstream of FLII by 891, Downstream of TOP3A by 29995, Downstream of MIR6778 by 96888
rs3729718	17	0.411111	26100144	0.119395	0.244383	0.202181	0.0372796	0.0821156	NOS2	intronic
rs9891188	17	0.444444	28104306	0.710006	0.754231	0.63744	0.398717	0.311288	SSH2	intronic	Upstream of SSH2 by 15856
rs9914521	17	0.633333	28491457	0.122095	0.244383	0.205904	0.0273639	0.0947311	NSRP1	intronic	Downstream of EFCAB5 by 55987, Downstream of MIR423 by 47267, Downstream of SLC6A4 by 29879, Downstream of BLMH by 83755, Upstream of MIR3184 by 47279
rs9900347	17	0.633333	28497259	0.113832	0.244383	0.19451	0.0253265	0.0885059	NSRP1	intronic	Downstream of EFCAB5 by 61789, Downstream of MIR423 by 53069, Downstream of SLC6A4 by 24077, Downstream of BLMH by 77953, Upstream of MIR3184 by 53081
rs3744238	17	0.422222	40931243	0.151139	0.244383	0.244447	0.0434211	0.107717	VPS25, WNK4	3utr, 5upstream	Upstream of AOC4P by 87918, Upstream of WNK4 by 1405, Upstream of AOC3 by 71957, Upstream of PSME3 by 53915, Upstream of AOC2 by 65365, Upstream of CNTD1 by 19610, Downstream of RAMP2 by 16183, Downstream of CNTNAP1 by 79232, Downstream of COA3 by 18392, Downstream of LINC00671 by 95447, Downstream of BECN1 by 30906, Downstream of MIR6781 by 44654, Upstream of EZH1 by 34172, Upstream of CCR10 by …
rs9908805	17	0.688889	41321910	0.211495	0.286198	0.285172	0.0581605	0.153334	AK311131, NBR1, BRCA1	non-coding intronic, 5upstream, intronic	Upstream of NBR1 by 577, Upstream of TMEM106A by 41935, Downstream of NBR2 by 24785, Downstream of LINC00854 by 51526, Upstream of BRCA1 by 44410
rs7223961	17	0.522222	69024403	0.112357	0.244383	0.192475	0.0324856	0.079871			Downstream of CASC17 by 69511
rs9674884	17	0.544444	69533225	0.203863	0.28369	0.28369	0.0605081	0.143355
rs9955383	18	0.466667	3917640	0.294995	0.286198	0.293914	0.0959244	0.199071	DLGAP1	intronic	Upstream of DLGAP1-AS4 by 44712, Downstream of MIR6718 by 32208, Downstream of DLGAP1-AS3 by 20571, Upstream of DLGAP1 by 42873
rs11874787	18	0.522222	5249624	0.506298	0.564916	0.545342	0.199418	0.30688			Downstream of LINC00667 by 3119, Downstream of ZBTB14 by 39393, Upstream of C18orf42 by 52369, Upstream of LINC00526 by 11596
rs16950575	18	0.288889	6773269	0.151587	0.244383	0.244473	0.0577444	0.0938428			Upstream of ARHGAP28 by 61162
rs12326630	18	0.311111	20484063	0.10894	0.244383	0.187764	0.038139	0.0708012			Upstream of RBBP8 by 29231, Upstream of MIR4741 by 29248
rs11083240	18	0.444444	25545640	0.110978	0.244383	0.190574	0.0326821	0.0782957	CDH2	intronic
rs1443570	18	0.666667	49878620	0.818581	0.754231	0.755856	0.499792	0.31879	DCC	intronic
rs10406390	19	0.455556	21215212	0.113145	0.244383	0.193562	0.0388674	0.0742775	ZNF430	intronic	Upstream of ZNF714 by 49740, Downstream of ZNF85 by 81709
rs2650769	19	0.511111	21619522	0.128056	0.244383	0.214124	0.030983	0.0970731			Upstream of ZNF429 by 68914, Upstream of LINC00664 by 46994, Downstream of ZNF493 by 9226, Downstream of ZNF738 by 48138
rs2650822	19	0.488889	21651310	0.153168	0.244383	0.244563	0.0361468	0.117021			Upstream of ZNF429 by 37126, Upstream of LINC00664 by 15206, Downstream of ZNF493 by 41014, Downstream of ZNF738 by 79926
rs11880053	19	0.466667	32854950	0.311327	0.354585	0.345323	0.0875038	0.223823	ZNF507	intronic	Upstream of DPY19L3 by 41704, Downstream of LOC400684 by 26005
rs12975240	19	0.622222	33924548	0.849176	0.754231	0.758216	0.400686	0.44849	PEPD	intronic	Downstream of CEBPG by 50956
rs3916879	19	0.422222	45856280	0.251426	0.286198	0.286184	0.0856594	0.165767	KLC3, ERCC2	3downstream, intronic	Upstream of CD3EAP by 53186, Upstream of MIR6088 by 83631, Downstream of MARK4 by 47739, Downstream of KLC3 by 1502, Downstream of ERCC1 by 54310, Downstream of PPP1R13L by 26611, Downstream of ERCC2 by 5742, Upstream of CKM by 30045
rs6116240	20	0.566667	468001	0.350176	0.354585	0.349381	0.107284	0.242892	CSNK2A1	intronic	Downstream of TRIB3 by 89798, Downstream of RBCK1 by 56391, Upstream of TBC1D20 by 24804
rs6013594	20	0.455556	51619535	0.179078	0.244383	0.246034	0.0618558	0.117223	TSHZ2	intronic
rs1182507	20	0.544444	58355791	0.881227	0.754231	0.760687	0.407091	0.474136	PHACTR3	intronic	Downstream of SYCP2 by 82826
rs139480	22	0.522222	41626663	0.328073	0.354585	0.347072	0.143953	0.18412	L3MBTL2, CHADL	non-coding, intronic	Upstream of ZC3H7B by 70843, Downstream of EP300 by 50582, Downstream of RANGAP1 by 14117, Downstream of MIR6889 by 22332, Upstream of EP300-AS1 by 33158
rs4822021	22	0.577778	41726053	0.109409	0.244383	0.18841	0.043018	0.0663907	ZC3H7B	coding	Upstream of TEF by 37283, Downstream of L3MBTL2 by 98778, Upstream of RANGAP1 by 43798, Upstream of CHADL by 89118, Upstream of MIR6889 by 76999
rs17002501	22	0.388889	41967573	0.180154	0.244383	0.246095	0.0687689	0.111385	CSDC2	intronic	Upstream of XRCC6 by 49593, Downstream of ACO2 by 42580, Downstream of PMM1 by 5316, Downstream of DESI1 by 26458, Upstream of POLR3H by 26963
rs6002415	22	0.511111	41994455	0.570157	0.564916	0.558682	0.281497	0.28866	DESI1	3utr	Upstream of XRCC6 by 22711, Upstream of C22orf46 by 92091, Downstream of ACO2 by 69462, Downstream of CSDC2 by 21785, Downstream of NHP2L1 by 75481, Upstream of POLR3H by 53845, Upstream of PMM1 by 8584
rs7284074	22	0.511111	42017666	0.328072	0.354585	0.347072	0.139272	0.1888	DESI1, XRCC6	5upstream, intronic	Upstream of MEI1 by 77851, Upstream of C22orf46 by 68880, Downstream of ACO2 by 92673, Downstream of CSDC2 by 44996, Downstream of NHP2L1 by 52270, Upstream of POLR3H by 77056, Upstream of PMM1 by 31795, Upstream of DESI1 by 605
rs5996130	22	0.588889	42612297	0.986233	0.90503	0.973318	0.476732	0.509501	TCF20	5upstream	Upstream of OGFRP1 by 53461, Downstream of NDUFA6-AS1 by 90943, Upstream of TCF20 by 950, Upstream of LOC101929829 by 85414, Upstream of CYP2D7 by 71721, Upstream of CYP2D6 by 85414
rs12168969	22	0.555556	42665117	0.53254	0.564916	0.550824	0.221432	0.311107	LOC388906	5upstream	Upstream of OGFRP1 by 641, Downstream of LINC01315 by 95288, Upstream of TCF20 by 53770
rs17000931	22	0.377778	49816364	0.118236	0.244383	0.200583	0.0472062	0.07103	BC033837	non-coding intronic

## Sheet: gene list > 50%
MAP7D1
FOXJ3
TRABD2B
DNM3
ESRRG
RNASEH1, LOC100506054
E2F6
TTN
USP37
RQCD1
MAPKAPK3
DNAH1
ST3GAL6, DCBLD2
MYH15
ITGB5
IFT80
ADIPOQ, ADIPOQ-AS1
PDGFRA
MCC
KDM3B
KDM3B
MLIP
GIMAP4
TG, SLA
WDR31
ASTN2
FW312330
PPA1
PPA1
DLG5, DQ591438
DLG5
DLG5
DLG5
Mir_544
LOC100289388
SIDT2, PAFAH1B2
RASSF8
RASSF8
RASSF8
RASSF8
CNOT2
TCHP
MAP3K9
FSIP1
SLC24A5, AK021664
DUT
SSH2
DCC
PEPD
PHACTR3
DESI1
TCF20
LOC388906
