# Supplementary material for: Localization of adaptive variants in human genomes using averaged one-dependence estimation
Source: Nat Commun. 2018 Feb 19;9:703. doi: 10.1038/s41467-018-03100-7 (PMC5818606; doi:10.1038/s41467-018-03100-7)
Supplement: Supplementary file 7 — Supplementary Data 4 [file 41467_2018_3100_MOESM7_ESM.xlsx]

## Sheet: Sheet1
Gene	primary SNP identified	chromosome	primary SNP position	Evidence	Connection to Phenotype	SNPs of interest	Position (hg19)	Variant type	allele	Frequency in 45 sampled ‡Khomani individuals	Summary of frequency in 1000 Genomes phase 3 dataset (unless otherwise noted)	Distance to SWIF(r) localized SNP (bp)
ADIPOQ	rs6444174	3	186573189	92% SWIF(r) posterior	expressed solely in adipose tissue, encodes adiponectin. Part of dbGAP adiponectin signal. Involved in carbohydrate/lipid/glucose/insulin pathways	rs113716447	186572240	missense	T	0.27	0.005 LWK, 0 elsewhere	949
						rs73888310	186573160	3' UTR	T	0.27	max 0.04 elsewhere	29
						rs6444174	186573189	3' UTR	C	0.63	max 0.25 elsewhere	0
						rs6773957	186573705	3' UTR	A	0.94	max 0.68 elsewhere	516
						rs1063537	186574075	3' UTR	T	0.18	max 0.02 in Africa, wider range elsewhere	886
						rs2082940	186574164	3' UTR	T	0.69	max 0.35 elsewhere	975
						rs1063538	186574183	3' UTR	T	0.94	max 0.68 elsewhere	994
						rs4686804	186574486	3' UTR	G	0.94	max 0.69 elsewhere	1297
						rs111316547	186574753	3' UTR	C	0.38	max 0.01 elsewhere	1564
						.	186575485	3' UTR	C	0.25	novel	2296
ASTN2	rs16934033	9	119657927	89% SWIF(r) posterior	dbGAP adiponectin signal	rs7034542	119199485	intronic	T	0.31	<0.18 in Africa, max is 0.23 for ACB	458442
						rs112786865	119202977	synonymous	T	0.12	0.004 LWK, 0 elsewhere	454950
						rs111811044	119204642	intronic	A	0.13	0.025 LWK, <= 0.01 elsewhere, mostly 0	453285
						rs73520358	119204669	intronic	C	0.19	<0.09 elsewhere (non-zero in Africa and African admixed)	453258
						rs145932056	119373565	intronic	C	0.5	0.005 LWK, 0 elsewhere	284362
						rs113395792	119374255	intronic	T	0.5	0.004 LWK, 0 elsewhere	283672
						rs7027788	119374388	intronic	T	0.81	<0.5 Africa and Europe, ~0.7 in Asia	283539
						rs113366410	119382792	intronic	C	0.5	not present in 1000Genomes or HGDP, dbSNP has 0.5 for "Bushmen"	275135
						rs112521383	119449259	intronic	C	0.5	not present in 1000Genomes or HGDP, dbSNP has 0.5 for "Bushmen"	208668
						rs16933835	119462572	intronic	A	0.19	max 0.07 elsewhere	195355
						rs111309723	119462828	intronic	T	0.19	max 0.07 elsewhere	195099
ESRRG	rs11808388	1	217275575	99.6% SWIF(r) posterior	in ADIPOQ pathways (response to steroid hormone, hormone-mediated signaling pathway, monocarboxylic acid catabolic process), associated with susceptibility for obesity-related traits	rs3738493	216678866	3' UTR	A	0.69	max 0.32 in Africa and African admixed, max 0.05 elsewhere	596709
PHACTR3	rs1182507	20	58355791	88% SWIF(r) posterior	has BMI-dependent regulation in adipose tissue	rs140857038	58152637	missense	A	0.38	max 0.02 in Africa and African admixed, max 0.006 elsewhere	203154
						.	58152686	intronic	A	0.38	novel	203105
PDGFRA	rs4530695	4	54629640	80% SWIF(r) posterior	in ADIPOQ pathways (regulation of lipid metabolic process)
PEPD	rs12975240	19	33924548	85% SWIF(r) posterior	dbGAP adiponectin signal	.	33882361	missense	T	0.1	novel	42187
SIDT2	rs11605217	11	117049310	61% SWIF(r) posterior	in ADIPOQ pathways (regulation of hormone secretion, response to monosaccharide, glucose homeostasis, response to hexose, response to carbohydrate, response to glucose, carbohydrate homeostasis)	rs2046149	117054709	intronic	G	0.88	max 0.42 elsewhere	5399
						rs2306472	117058062	intronic	T	0.87	max 0.40 elsewhere	8752
						rs2301174	117063709	intronic	G	0.88	max 0.31 elsewhere	14399
DUT	rs11637235	15	48633153	87% SWIF(r) posterior	dbGAP adiponectin signal
CAPSL	rs1445898	5	35910529	HDV analysis	Type I diabetes GWAS
INADL	rs1056513	1	62380298	HDV analysis	obesity-related traits GWAS
DNM3	rs12121064	1	171863472	75% SWIF(r) posterior	GWAS: BMI, Waist-Hip ratio	rs12239702	171810960	splice region variant	A	0.7	max 0.36 Africa, max 0.5 elsewhere	52512
						rs57417995	172108145	intron	G	0.63	max 0.34 elsewhere	244673
						rs74124045	172278703	intron	T	0.19	max 0.05 elsewhere	415231
						rs80258899	172279819	intron	C	0.38	max 0.1 elsewhere	416347
						rs2421994	172279909	intron	A	0.5	max 0.3 elsewhere	416437
						rs17278379	172381284	intron	C	0.44	max 0.15 elsewhere	517812
MYH15	rs3957559	3	108184858	84% SWIF(r) posterior	GWAS: BMI, Body Composition	rs75982242	108127133	noncoding exon variant	C	0.24	max 0.02 elsewhere	57725
						rs1078456	108129586	missense	T	0.22	max 0.04 elsewhere	55272
						rs113330737	108147333	splice region variant	G	0.46	max 0.01 elsewhere	37525
						rs113090620	108156609	intron	C	0.63	max 0.01 elsewhere	28249
						rs9868484	108188993	missense	G	0.71	max 0.4 in Africa, wide range elsewhere	4135
MCC	rs10075306	5	112389018	78% SWIF(r) posterior	GWAS: Cholesterol, BMI	rs7033	112357922	3' UTR	C	0.94	max 0.47 elsewhere	31096
						rs113312294	112359315	3' UTR	C	0.19	max 0.02 elsewhere	29703
						rs201117048	112359715	3' UTR insertion	TT	0.25	not in 1000G or HGDP, 0.04 in AFR (dbSNP)	29303
						rs111689450	112362290	3' UTR	C	0.19	max 0.02 elsewhere	26728
						rs4337846	112379185	intron	A	0.56	max 0.19 elsewhere	9833
						rs113251823	112389497	synonymous	A	0.22	max 0.0002 elsewhere (ExAC)	479
						rs140691479	112403799	synonymous	T	0.14	max 0.005 elsewhere	14781
						rs111269084	112419765	intron	C	0.16	max 0.01 elsewhere	30747
						rs143269547	112768956	intron	T	0.13	max 0.02 elsewhere	379938
MLIP	rs2792652	6	54081197	98% SWIF(r) posterior	GWAS: Triglycerides, BMI, Body Weight	rs9370251	53847672	intron	A	0.75	max 0.56 elsewhere	233525
						rs12333045	53976295	intron	A	0.19	max 0.07 elsewhere	104902
						rs113054059	54002369	missense	T	0.44	only in "Bushman" (dbSNP)	78828
						rs2792652	54081197	intron	A	0.5	max 0.15 elsewhere	0
						rs16869492	54082465	intron	A	0.63	max 0.34 elsewhere	1268
						rs12198070	54130697	intron	G	0.49	max 0.26 elsewhere	49500
RASSF8	rs16929850	12	26144849	98% SWIF(r) posterior	GWAS: Cholesterol, HDL, Lipids, Triglycerides, BMI, Body Weight
	rs16929965	12	26202427	99.9% SWIF(r) posterior
	rs2729646	12	26205948	99% SWIF(r) posterior
	rs956627	12	26213720	99.9% SWIF(r) posterior
TTN	rs16866534	2	179651746	88% SWIF(r) posterior	GWAS: Triglycerides, Lipids	rs373152640	179393602	missense	C	0.13	max 0.01 elsewhere	258144
						rs62621236	179408713	missense	G	0.46	max 0.24 elsewhere	243033
						rs369875680	179431515	intron	A	0.13	max 0.005 elsewhere	220231
						rs6732060	179435337	intron	G	0.49	max 0.27 elsewhere	216409
						rs10497517	179443540	intron	G	0.47	max 0.26 elsewhere	208206
						rs375111171	179515439	intron	A	0.19	max 0.005 elsewhere	136307
						rs2627038	179553917	intron	A	0.81	max 0.59 elsewhere	97829
						rs4893852	179571448	missense	G	0.63	max 0.27 elsewhere	80298
						rs10203085	179571697	intron	T	0.69	max 0.23 elsewhere	80049
						rs13398235	179578704	missense	A	0.63	max 0.22 elsewhere	73042
						rs10183237	179580210	intron	A	0.61	max 0.23 elsewhere	71536
						rs10183361	179580525	intron	T	0.62	max 0.23 elsewhere	71221
						rs16866473	179587546	intron	G	0.55	max 0.24 elsewhere	64200
						rs11888217	179593352	missense	T	0.55	max 0.25 elsewhere	58394
						rs2742347	179600648	missense	T	0.64	max 0.38 elsewhere	51098
						rs112009206	179605559	missense	T	0.46	max 0.01 elsewhere	46187
						rs11899887	179606377	intron	A	0.46	max 0.01 elsewhere	45369
						rs72648915	179610695	missense	T	0.57	max 0.18 elsewhere	41051
						rs75785339	179613147	missense	C	0.56	max 0.19 elsewhere	38599
						rs10803917	179614952	intron	A	0.53	max 0.12 elsewhere	36794
						rs922985	179615931	missense	C	0.53	max 0.12 elsewhere	35815
						rs4894043	179629363	intron	T	0.53	max 0.12 elsewhere	22383
						rs11900987	179633486	missense	A	0.48	max 0.01 elsewhere	18260
						rs719201	179642425	splice region variant	G	0.56	max 0.23 elsewhere	9321
						rs2291302	179643886	intron	A	0.56	max 0.16 elsewhere	7860
						rs2291301	179643934	intron	A	0.56	max 0.19 elsewhere	7812
						rs1552280	179644035	missense	G	0.56	max 0.19 elsewhere	7711
						rs112665402	179659088	intron	A	0.47	max 0.01 elsewhere	7342
						rs2291303	179659334	intron	C	0.64	max 0.25 elsewhere	7588
						rs143202843	179682366	5' UTR	G	0.56	max 0.01 elsewhere	30620
